# Supplementary material for: Targeting Pseudomonas aeruginosa biofilm with an evolutionary trained bacteriophage cocktail exploiting phage resistance trade-offs
Source: Nat Commun. 2024 Oct 3;15:8572. doi: 10.1038/s41467-024-52595-w (PMC11450229; doi:10.1038/s41467-024-52595-w)
Supplement: Supplementary file 4 — Source Data [file 41467_2024_52595_MOESM4_ESM.xlsx]

## Sheet: Source Data
	Source Data
	Targeting Pseudomonas aeruginosa biofilm with an evolutionary trained bacteriophage cocktail exploiting phage resistance trade-offs
	Fabian Kunisch1,2,3,4, Claudia Campobasso5,6, Jeroen Wagemans5, Selma Yildirim7, Benjamin K Chan3,4, Christoph Schaudinn8,
	Rob Lavigne5, Paul E Turner3,4,9, Michael J Raschke1,10, Andrej Trampuz2,7*, Mercedes Gonzalez Moreno2,7
	1Faculty of Medicine, Universität Münster, Münster, Germany
	2Center for Musculoskeletal Surgery, Charité – Universitätsmedizin Berlin, Corporate Member of Freie Universität Berlin and
	Humboldt-Universität zu Berlin, Berlin, Germany
	3Department of Ecology and Evolutionary Biology, Yale University, New Haven, USA
	4Center for Phage Biology and Therapy, Yale University, New Haven, USA
	5Department of Biosystems, KU Leuven, Leuven, Belgium
	6Department of Biology, Università di Pisa, Pisa, Italy
	7Berlin Institute of Health at Charité – Universitätsmedizin Berlin, BIH Center for Regenerative Therapies (BCRT), Berlin, Germany
	8Advanced Light and Electron Microscopy (Zentrum für Biologische Gefahren und Spezielle Pathogene 4), Robert Koch Institute,
	Berlin, Germany
	9Program in Microbiology, Yale School of Medicine, New Haven, USA
	10Department of Trauma, Hand and Reconstructive Surgery, Universitätsklinikum Münster, Münster, Germany
	*Correspondence: Andrej Trampuz, andrej.trampuz@qut.edu.au
	Data D1: Information on bacterial strains
	Data D2: Information on bacteriophages
	Data D3: Evolution assay heat reduction and lag time
	Data D4: Antimicrobial calorimetric assay for Paer09, Paer57 and Paer36
	Data D5: Antibiofilm qPCR assay for Paer09, Paer57 and Paer36
	Data D6: Characterisation of phage treated Paer09 mutants
	Data D7: Antimicrobial calorimetric and antibiofilm qPCR Paer09 assay with the bacteriophage cocktail
	Data D8: Information on bacteriophage-treated Paer09 isolates
	Data D9: Information on mutations among evolved bacteriophages
	Data D10: Information on complementation of bacteriophage-treated Paer09 isolates

## Sheet: Data D1
	Name	Country	Genetic Group	Evolution Strain	MRGN	Piperacillin	Ceftazidime	Cefepime	Imipenem	Meropenem	Ciprofloxacin	Ceftazidime/Avibactam	Piperacillin/Tazobactam	Ceftolozane/Tazobactam	Gentamicin	Tobramycin	Fosfomycin	Colistin	Amikacin	Aztreonam		BioProject	BioSample	Illumina reads	Nanopore reads	WGS		Original Name	BioProject	BioSample	Illumina reads	Nanopore reads
	Paer01	Switzerland	1			R ≥128	R 16	I 8	I 2	S 0.5	I ≤0,25		R ≥128		. ≤1	S ≤1	. ≥256		S ≤2	I 16		PRJNA906522	SAMN31927181	SRR22997613	SRR23032945	JAQAPR000000000
	Paer02	Switzerland	1			I 8	I 2	I 2	I 2	S ≤0,25	I ≤0,25		I ≤4		. ≤1	S ≤1	. ≥256		S ≤2	I 2		PRJNA906522	SAMN31927184	SRR23021883	SRR23032944	JAQAPS000000000
	Paer03	Switzerland	3	*		R ≥128	R 32	I 8	I 2	S ≤0,25	I ≤0,25		R ≥128		. ≤1	S ≤1	. ≤16		S ≤2	I 16		PRJNA906522	SAMN31927189	SRR23021882	SRR23032937	JAQAPT000000000
	Paer04	Switzerland	2			R 32	R 16	I 2	I 1	S ≤0,25	I ≤0,25				. 2	S ≤1	. ≤16		S ≤2	I 16		PRJNA906522	SAMN31927191	SRR23021871	SRR23032936	JAQAPU000000000
	Paer05	Switzerland	2			I 8	I 4	I ≤1	I 2	S ≤0,25	I ≤0,25		I ≤4		. ≤1	S ≤1	. 64		S ≤2	I 4		PRJNA906522	SAMN31936896	SRR22997612	SRR23032935	CP114068
	Paer08	Switzerland	1			I 16	I 4	I 2	I 2	S 1	I ≤0.25		I 8		. ≤1	S ≤1	. 32		S ≤2	I 16		PRJNA906522	SAMN31936897	SRR22997601	SRR23032934	CP114069
	Paer09	Switzerland	1	*		I 16	I 4	I 8	I ≤0,25	S 1	R 2		I 8		. 4	S ≤1	. 64		S ≤2	I 16		PRJNA906522	SAMN31936898	SRR23021870	SRR23032933	CP114070
	Paer10	Switzerland	1			I 8	I 4	I 4	I ≤0,25	S 0.5	R 2		I 8		. ≤1	S ≤1	. 32		S ≤2	I 16		PRJNA906522	SAMN31936899	SRR23021869	SRR23032932	CP114071
	Paer13	Switzerland	1			I ≤4	I 2	I ≤1	I 2	S 1	I ≤0.25		I 8		. ≤1	S ≤1	. ≥256		S ≤2	I 4		PRJNA906522	SAMN31936900	SRR22997593	SRR23032931	CP114072
	Paer15	Switzerland	2		3MRGN	R ≥128	R ≥64	R ≥64	I 2	I 4	R 1	S 4	R ≥128	S 2	. 4	S ≤1	. 32	S ≤1	S 4	R ≥64		PRJNA906522	SAMN31936901	SRR23021868	SRR23032930	JAQAPV000000000
	Paer17	Switzerland	1			R ≥128	I 8	I 2	I 2	S 1	I ≤0.25		R ≥128		. 2	S ≤1	. 64		S ≤2	I 4		PRJNA906522	SAMN31936902	SRR22997592	SRR23032943	CP114073
	Paer25	Switzerland	1			R64	I 8	I 4	I 2	S ≤0,25	I ≤0.25		I 16			S ≤1			S ≤2	I 8		PRJNA906522	SAMN31936904	SRR22997591	SRR23032942	CP114074
	Paer27	Switzerland	1			I ≤4	I 2	I ≤1	I 1	S ≤0,25	I ≤0.25		I ≤4			S ≤1			S ≤2	I 4		PRJNA906522	SAMN31936906	SRR22997590	SRR23032941	CP114075
	Paer28	Switzerland	1			I ≤4	I 4	I 4	I 1	S 1	I ≤0.25		I ≤4			S ≤1			S ≤2	I 4		PRJNA906522	SAMN31936907	SRR23021867	SRR23032940	JAQAPX000000000
	Paer29	Switzerland	1			I 8	I 4	I ≤1	I 2	S ≤0,25	I ≤0.25		I 8			S 2			S ≤2	I 4		PRJNA906522	SAMN31936908	SRR23021866	SRR23032939	JAQAPY000000000
	Paer31	Germany	2		4MRGN	R ≥128	R ≥64	R ≥64	R ≥16	R ≥16	R ≥4	S 4	R ≥128	R ≥16	. 8	R ≥16	. 64	S ≤1	R ≥64	I 16		PRJNA906522	SAMN31936909	SRR23021865	SRR23032938	JAQAPZ000000000
	Paer32	Germany	1		4MRGN	R ≥128	R ≥64	R ≥64	R ≥16	R ≥16	R 2	R ≥16	R ≥128	R ≥16	. ≥16	R ≥16	. ≥256	S 2	R ≥64	R ≥64		PRJNA906522	SAMN31936910	SRR22997589	SRR23033065	JAQAQA000000000
	Paer33	Germany	1	*	3MRGN	R ≥128	I 4	R 32	R ≥16	R ≥16	R 2	S 2	R ≥128	S 4	. ≥16	R ≥16	. ≥256	S ≤1	S 16	I 16		PRJNA906522	SAMN31936911	SRR23021864	SRR23033064	CP114076
	Paer34	Germany	2		4MRGN	R ≥128	R ≥64	R ≥64	R ≥16	R ≥16	R ≥4	R ≥16	R ≥128	R ≥16	. ≥16	R ≥16	. 32	S 2	R ≥64	R ≥64		PRJNA906522	SAMN31936912	SRR22997588	SRR23033058	JAQAQB000000000
	Paer35	Germany	2			I 12	I 4	I 2	R ≥16	R ≥16	R 2	S 4	I 12	S ≤1	. ≤1	S ≤1		S ≤1	S ≤2	I 16		PRJNA906522	SAMN31936913	SRR22997587	SRR23033057	JAQAQC000000000
	Paer36	Germany	1		4MRGN	R 32	R 16	R 16	R ≥16	R ≥16	R 1	S 4	R 32	S ≤1	. 2	S ≤1	. ≥256	S ≤1	S 4	R ≥64		PRJNA906522	SAMN31936914	SRR23021881	SRR23033056	CP114077
	Paer38	Germany	1		3MRGN	R ≥128	R 32	I 8	R ≥16	R ≥16	R ≥4	S 4	R ≥128	R ≥16	. 4	R 8	. ≥256	S ≤1	S ≤2	I 8		PRJNA906522	SAMN31936915	SRR23021880	SRR23033055	JAQAQD000000000
	Paer39	Germany	2		3MRGN	R 64	R 16	I 8	R ≥16	R ≥16	R ≥4	S 2	R 64	S 4	. ≥16	R ≥16	. 32	S ≤1	S 16	I 4		PRJNA906522	SAMN31936916	SRR23021879	SRR23033054	CP114078
	Paer40	Germany	1			I ≤4	I 4	I ≤1	R 8	I 4	I ≤0.25		I 8		. ≤1	S ≤1	. 64		S ≤2	I 4		PRJNA906522	SAMN31936917	SRR22997611	SRR23033053	CP114079
	Paer41	Germany	1			I 16	I 4	I 2	R ≥16	I 8	R 1		I 16		. ≤1	S ≤1	. ≥1024		S ≤2	I 16		PRJNA906522	SAMN31936918	SRR23021878	SRR23033052	JAQAQE000000000
	Paer42	Germany	1			R 32	I 4	R 16	I 2	S 0.5	I 0.5				. ≤1	S ≤1	. ≤16		S ≤2	R 32		PRJNA906522	SAMN31936919	SRR23021877	SRR23033051	CP114080
	Paer44	Germany	1		3MRGN	R 32	R 16	I 8	R ≥16	R ≥16	R ≥4	S 8	R 32	R ≥16	. 8	R ≥16	. ≤16	S 2	R ≥64	I 16		PRJNA906522	SAMN31936920	SRR22997610	SRR23033063	CP114081
	Paer45	Germany	1		4MRGN	R ≥128	R ≥64	R 32	R ≥16	R ≥16	R ≥4	S 8	R ≥128	S 2	. 4	S ≤1	. 32	S 2	S 8	R ≥64		PRJNA906522	SAMN31936921	SRR22997609	SRR23033062	CP114082
	Paer46	Germany	2		3MRGN	R 64	R ≥64	R 32	I 1	I 4	R ≥4				. ≥16	R ≥16	. ≥256		S 16	I 16		PRJNA906522	SAMN31936922	SRR22997608	SRR23033061	CP114083
	Paer47	Germany	2		4MRGN	R ≥128	R ≥64	R ≥64	R ≥16	R ≥16	R ≥4	R ≥16	R ≥128	R ≥16	. ≥16	R ≥16	. ≤16	S ≤1	R ≥64	R ≥64		PRJNA906522	SAMN31936923	SRR22997607	SRR23033060	JAQAQF000000000
	Paer48	Germany	1		3MRGN	R 32	R 16	R 16	R ≥16	I 4	R ≥4	R ≥16	R 32	R ≥16	. 8	R ≥16	. ≥256	S ≤1	R ≥64	I 16		PRJNA906522	SAMN31936924	SRR22997606	SRR23033059	JAQAQG000000000
	Paer50	Germany	1			R 64	R 16	I 4	R ≥16	I 4	I ≤0.25	S 2		S ≤1	. ≤1	S ≤1		S ≤1	S ≤2	I 16		PRJNA906522	SAMN31936925	SRR23021876	SRR23033694	JAQAQH000000000
	Paer51	Belgium	2			I 8	I 4	I 2	I 2	S ≤0,25	I ≤0.25		I 8		. 2	S ≤1	. 32		S ≤2	I 4		PRJNA906522	SAMN31936926	SRR22997605	SRR23033693	JAQAQI000000000
	Paer52	Belgium	2			I ≤4	I 2	I 8	I 2	S ≤0,25	R 2		I ≤4		. ≤1	S ≤1	. 64		S ≤2	I ≤1		PRJNA906522	SAMN31936927	SRR22997604	SRR23033686	JAQAQJ000000000
	Paer53	Belgium	1			I ≤4	I 2	I ≤1	I 2	S 2	I ≤0.25		I ≤4		. ≤1	S ≤1	. ≥256		S ≤2	I 16		PRJNA906522	SAMN31936928	SRR22997603	SRR23033685	JAQAQK000000000
	Paer54	Belgium	1			I 16	I 4	I 4	I 1	S 2	I 0.5		I 16		. ≤1	S ≤1	. ≥256		S ≤2	R 32		PRJNA906522	SAMN31936929	SRR23021875	SRR23033684	CP114084
	Paer55	Belgium	1			I 16	I 4	I 4	I 2	S 2	R 1		I 6		. ≤1	S ≤1	. ≥256		S ≤2	I 16		PRJNA906522	SAMN31936930	SRR22997602	SRR23033683	CP114085
	Paer56	Belgium	1			I 16	I 4	I 2	I 2	S ≤0,25	I ≤0.25		I 8		. ≤1	S ≤1	. ≥256		S ≤2	I 16		PRJNA906522	SAMN31936931	SRR22997600	SRR23033682	JAQAQL000000000
	Paer57	Belgium	2	*		I 16	I 4	I 4	I 1	S 2	R ≥4		I 8		. ≥16	R ≥16	. ≤16		S 16	I 16		PRJNA906522	SAMN31936932	SRR22997599	SRR23033681	CP114086
	Paer58	Belgium	2			R 64	R 16	I 4	I 1	S 1	I ≤0.25		R ≥128		. ≤1	S ≤1	. 64		S ≤2	I 16		PRJNA906522	SAMN31936933	SRR23021874	SRR23033680	CP114087
	Paer59	Belgium	2			R 32	I 4	I 8	I 2	I 4	R ≥4		R 32		. ≥16	R ≥16	. 32		S 16	I 16		PRJNA906522	SAMN31936934	SRR22997598	SRR23033679	CP114088
	Paer60	Belgium	2	*		I 8	I 4	I 8	I ≤0,25	S ≤0,25	I ≤0.25		I ≤4		. 8	S 2			R 32	I 4		PRJNA906522	SAMN31936935	SRR23495509		CP114089		PaLo1	PRJNA731114	SAMN18630990		SRR14628378
	Paer61	Belgium	1		4MRGN	R ≥128	R ≥64	R ≥64	R 12	R ≥16	R ≥4	R 12		R 12	. ≥16	R 8	. ≥256	S ≤1	R ≥64	R ≥64		PRJNA906522	SAMN31936936	SRR23495508		CP114090		PaLo2	PRJNA731114	SAMN18630991		SRR14628377
	Paer62	Belgium	1			I ≤4	I ≤1	I ≤1	I 1	S ≤0,25	I ≤0.25		I ≤4		. ≤1	S ≤1	. ≤16		S ≤2	I ≤1		PRJNA906522	SAMN31936937	Raw sequencing data available under Bioproject 731114 (column AC-AG).		CP114091		PaLo3	PRJNA731114	SAMN18630992	TBA	SRR14628289
	Paer64	Belgium	1			I ≤4	I ≤1	I 4	I ≤0,25	S ≤0,25	I ≤0.25		I ≤4		. 2	S ≤1	. ≥256		S 4	I ≤1		PRJNA906522	SAMN31936938			JAQAQM000000000		PaLo5	PRJNA731114	SAMN18630994	TBA	SRR14628267
	Paer65	Belgium	2			R ≥128	I 8	I 8	I 1	S 2	R ≥4		R 32		. ≥16	R ≥16	. 32		R ≥64	I 16		PRJNA906522	SAMN31936939			JAQAQN000000000		PaLo6	PRJNA731114	SAMN18630995	TBA	SRR14628256
	Paer68	Belgium	1			I ≤4	I ≤1	I 2	I ≤0,25	S ≤0,25	I ≤0.25		I ≤4		. 2	S ≤1	. ≥256		S ≤2	I ≤1		PRJNA906522	SAMN31936940			JAQAQO000000000		PaLo9	PRJNA731114	SAMN18630998	TBA	SRR14628223
	Paer69	Belgium	1			I ≤4	I 4	I 4	I 1	S ≤0,25	R 1		I ≤4		. 4	S ≤1			S 16	I ≤1		PRJNA906522	SAMN31936941			CP114092		PaLo10	PRJNA731114	SAMN18630999	TBA	SRR14628212
	Paer71	Belgium	1			I 8	I ≤1	I 2	R ≥16	I 4	R ≥4		I ≤4		. 4	S ≤1	. ≤16		S ≤2	I 2		PRJNA906522	SAMN31936942			JAQAQP000000000		PaLo12	PRJNA731114	SAMN18631001	TBA	SRR14628365
	Paer72	Belgium	1			I ≤4	I 4	I ≤1	I ≤0,25	S ≤0,25	I ≤0.25		I ≤4		. ≤1	S ≤1			S ≤2	I 2		PRJNA906522	SAMN31936943			JAQAQQ000000000		PaLo13	PRJNA731114	SAMN18631002	TBA	SRR14628354
	Paer73	Belgium	1			I ≤4	I 2	I 4	I 1	S ≤0,25	R 1		I ≤4		. 4	S ≤1	. ≥256		S 16	I ≤1		PRJNA906522	SAMN31936944			CP114114		PaLo14	PRJNA731114	SAMN18631003	TBA	SRR14628343
	Paer74	Belgium	4			I 16	I 4	R 32	R ≥32	I 3	R 3	S ≤1		S ≤1				S ≤1				PRJNA906522	SAMN31936945	SRR23495507		CP114093		PaLo15	PRJNA731114	SAMN18631004		SRR14628332
	Paer75	Belgium	1			I ≤4	I 2	I 2	I 1	S ≤0,25	R 1		I ≤4		. 4	S ≤1	. 64		S 16	I ≤1		PRJNA906522	SAMN31936946	Raw sequencing data available under Bioproject 731114 (column AC-AG).		TBA		PaLo16	PRJNA731114	SAMN18631005	TBA	SRR14628321
	Paer76	Belgium	1		4MRGN	R 256	R 256	R ≥256	R ≥16	R 16	R 32	R ≥32		R ≥16		R	. ≥256	S ≤1	R			PRJNA906522	SAMN31936947			CP114094		PaLo17	PRJNA731114	SAMN18631006	TBA	SRR14628310
	Paer78	Belgium	1			I 8	R 16	I ≤1	I ≤0,25	S ≤0,25	I ≤0.25		I ≤4		. ≤1	S ≤1	. ≥256		S 4	R 32		PRJNA906522	SAMN31936948			JAQAQR000000000		PaLo19	PRJNA731114	SAMN18631008	TBA	SRR14628291
	Paer79	Belgium	1		3MRGN	R ≥128	R 32	R 32	I ≤0.25	S 1	R 2		R ≥128		. 8	S ≤1	. 32		S 16	I 16		PRJNA906522	SAMN31936949			CP114095		PaLo20	PRJNA731114	SAMN18631009	TBA	SRR14628290
	Paer80	Belgium	1		4MRGN	R ≥128	R 16	R 16	R ≥16	R ≥16	R ≥4	R ≥16	R ≥128	S ≤1	. 8	S 2	. ≥256	S ≤1	R ≥64	R ≥64		PRJNA906522	SAMN31936950	SRR23495506		CP114096		PaLo21	PRJNA731114	SAMN18631010		SRR14628288
	Paer81	Belgium	1			I 1.5	I 2	R 16	I 3	S 0.5	R 1	S ≤1	I	S ≤1				S ≤1				PRJNA906522	SAMN31936951	Raw sequencing data available under Bioproject 731114 (column AC-AG).		CP114097		PaLo22	PRJNA731114	SAMN18631011	TBA	SRR14628287
	Paer83	Belgium	1			R ≥256	R 32	R ≥16	I ≤1	S 0.25	I 0.125	S 8	R 128	S 2				S 1				PRJNA906522	SAMN31936952			JAQAQS000000000		PaLo24	PRJNA731114	SAMN18631013	TBA	SRR14628285
	Paer84	Belgium	4	*		I ≤4	I 4	I 4	I 2	S ≤0,25	R ≥4		I ≤4		. 8	S ≤1			R 32	I ≤1		PRJNA906522	SAMN31936953	SRR23495505		CP114098		PaLo25	PRJNA731114	SAMN18631014		SRR14628284
	Paer85	Belgium	1	*	3MRGN	R ≥128	R ≥64	R ≥64	I 2	S 0.5	R 1				. ≥16	S 2	. ≤16		R 32	I 16		PRJNA906522	SAMN31936954	SRR23495504		CP114099		PaLo26	PRJNA731114	SAMN18631015		SRR14628283
	Paer87	Belgium	2		3MRGN	R 64	R ≥256	R 48	R ≥16	I 8	R ≥4	S 8	I 16	S ≤1	. 2	S ≤1	. ≥256	S ≤1	S 4	I 16		PRJNA906522	SAMN31936955	Raw sequencing data available under Bioproject 731114 (column AC-AG).		JAQAQT000000000		PaLo28	PRJNA731114	SAMN18631017	TBA	SRR14628281
	Paer88	Belgium	1		3MRGN	R ≥128	R 32	R 32	I 1	S ≤0,25	R 1	S ≤1	R ≥128	S ≤1	. ≥16	R 4	. 32	R 4	R ≥64	R 32		PRJNA906522	SAMN31936956			CP114100		PaLo29	PRJNA731114	SAMN18631018	TBA	SRR14628280
	Paer90	Belgium	1			I ≤4	I 2	I 2	I 2	S 1	R 2		I ≤4		. 2	S ≤1			S 4	I 2		PRJNA906522	SAMN31936957			JAQAQU000000000		PaLo31	PRJNA731114	SAMN18631020	TBA	SRR14628277
	Paer91	Belgium	1			I 1	I ≤1	I 2	I ≤1	S 0.125	R 1	S ≤1	I ≤4	S ≤1	. 4	S ≤1		S ≤1				PRJNA906522	SAMN31936958			CP114101		PaLo32	PRJNA731114	SAMN18631021	TBA	SRR14628276
	Paer93	Belgium	1		4MRGN	R ≥256	R 16	R ≥256	R ≥32	R ≥32	R ≥256	R ≥8		R ≥8		R		S ≤1	R			PRJNA906522	SAMN31936959			CP114102		PaLo34	PRJNA731114	SAMN18631023	TBA	SRR14628274
	Paer94	Belgium	1			R ≥256	I 0.5	R ≥256	I ≤1	S ≤0,12	R ≥256	S ≤1		S ≤1		R		S ≤1	R			PRJNA906522	SAMN31936960			CP114103		PaLo35	PRJNA731114	SAMN18631024	TBA	SRR14628273
	Paer95	Belgium	1			R ≥128	I 4	I 2	I 1	S 1	R 2	S ≤1	R ≥128	S ≤1	. ≤1	S ≤1		S ≤1	S ≤2			PRJNA906522	SAMN31936961			CP114104		PaLo36	PRJNA731114	SAMN18631025	TBA	SRR14628272
	Paer99	Belgium	1			R ≥128	R ≥64	R ≥64	I 1	S ≤0,25	I ≤0.25		R ≥128		. 2	S ≤1	. 64		S 4	R ≥64		PRJNA906522	SAMN31936962			CP114105		PaLo40	PRJNA731114	SAMN18631028	TBA	SRR14628268
	Paer102	Belgium	1			I 8	I 4	I 2	I 2	S ≤0,25	R ≥4		I ≤4		. 4	S ≤1	. ≥256		S 8	I ≤1		PRJNA906522	SAMN31936963			CP114106		PaLo43	PRJNA731114	SAMN18631031	TBA	SRR14628264
	Paer103	Belgium	1			R 64	R 16	I 4	I ≤0,25	S ≤0,25	R 2				. 4	S ≤1	. 64		S 4	I 4		PRJNA906522	SAMN31936964	SRR23495503		CP114107		PaLo44	PRJNA731114	SAMN18631032		SRR14628263
	Paer104	Belgium	1		3MRGN	R ≥256	R ≥256	R ≥256	R ≥16	I 8	R 32	R ≥16		R ≥16				S ≤1				PRJNA906522	SAMN31936965	Raw sequencing data available under Bioproject 731114 (column AC-AG).		CP114108		PaLo45	PRJNA731114	SAMN19313530	SRR14628349	SRR14628262
	Paer105	Belgium	1			I 0.75	I 4	I ≤1	I ≤1	S 1	I 0.5	S 4	I 0.75	S 4	. ≥16		. 32	S ≤1	S ≤2			PRJNA906522	SAMN31936966			CP114109		PaLo46	PRJNA731114	SAMN18631033	TBA	SRR14628261
	Paer107	Italy	1			I 6	R ≥64	I 8	I ≤0,25	I 4	R 1		I 8		. 2	S ≤1	. 64		S 4	I 16		PRJNA906522	SAMN31936967	SRR22997597	SRR23033692	CP114110
	Paer108	Italy	2		4MRGN	R ≥128	R ≥64	R ≥64	R ≥16	R ≥16	R ≥4	R ≥16	R ≥128	R ≥16	. ≥16	R ≥16	. 32	S ≤1	R ≥64	I 16		PRJNA906522	SAMN31936968	SRR22997596	SRR23033691	JAQAQV000000000
	Paer109	Italy	1			I ≤4	I 4	I ≤1	I 2	S 0.5	I ≤0,25		I 8		. ≤1	S ≤1	. ≤16		S ≤2	I 4		PRJNA906522	SAMN31936969	SRR23021873	SRR23033690	JAQAQW000000000
	Paer110	Italy	2			I ≤4	I 2	I ≤1	I 1	S ≤0,25	I ≤0,25		I 8		. ≤1	S ≤1	. 64		S ≤2	I 2		PRJNA906522	SAMN31936970	SRR23021872	SRR23033689	CP114111
	Paer111	Italy	2		3MRGN	R 64	R ≥64	R 16	R 16	I 4	R ≥4	S 2	R ≥128	R ≥16	. ≥16	R ≥16	. 32	S ≤1	R ≥64	I 4		PRJNA906522	SAMN31936971	SRR22997595	SRR23033688	JAQAQX000000000
	Paer112	Italy	1			R 64	R 16	I 8	I 2	S 1	R 1	S 8	R 32	S ≤1	. ≤1	S ≤1		S 2	S ≤2	R ≥64		PRJNA906522	SAMN31936972	SRR22997594	SRR23033687	CP114112
	PAO1	Australia	1	*		I ≤4	I 2	I ≤1	I 2	S 2	I ≤0,25		I 8		. ≤1	S ≤1			S ≤2	I 4		PRJNA906522	SAMN31936973	NA	NA	CP114113

## Sheet: Data D2
	Name	Genus	Family	Isolation strain	Length	Reference Phage	Coverage*	Sequence identity**	Capsid size***	Tail length***	Tail width***		BioProject	BioSample	Illumina reads	Genbank		Comparison		Phage 1	Phage 2	Coverage*	Sequence identity**
	Pseudomonas phage MK	Pakpunavirus	myovirus	Paer36	91,954 bp	Ab02	0.98	0.9668	74.4±1.1 nm	123.0±1.8 nm	14.1±1.0 nm		PRJNA906522	SAMN32243867	SRR22982436	OQ210007		(BLASTn)		MK	JS	0.97	0.9624
	Pseudomonas phage FJK	Bruynoghevirus	podovirus	Paer40	45,369 bp	LUZ24	0.97	0.9673	59.0±1.2 nm	22.0±4.9 nm	8.2±1.4 nm		PRJNA906522	SAMN32243868	SRR22982437	OQ067610
	Pseudomonas phage JS	Pakpunavirus	myovirus	Paer42	91,109 bp	Ab02	0.98	0.9762	73.4±1.3 nm	72.8±0.9 nm	19.9±0.9 nm		PRJNA906522	SAMN32243869	SRR22982438	OQ210008				MK	MK.R3-15	0.96	0.9753
	Pseudomonas phage FIM	Pbunavirus	myovirus	Paer50	66,230 bp	SMS29	0.94	0.9922	66.8±1.9 nm	142.6±1.4 nm	17.7±0.5 nm		PRJNA906522	SAMN32243870	SRR22982439	OQ067609				MK	MK.R3-30	0.96	0.9935
																				MK	MK.R57-15	0.96	0.9961
	Pseudomonas phage FJK.R9-15	Bruynoghevirus	podovirus	Paer09									PRJNA906522	SAMN32243871	SRR22982428	NA				MK	MK.R57-30	0.96	0.9887
	Pseudomonas phage FJK.R9-30	Bruynoghevirus	podovirus	Paer09									PRJNA906522	SAMN32243872	SRR22982429	NA				MK	MK.R84-15	1	0.9941
																				MK	MK.R84-30	0.96	0.9841
	Pseudomonas phage FIM.R60-15	Pbunavirus	myovirus	Paer60									PRJNA906522	SAMN32243873	SRR22982430	NA
	Pseudomonas phage FIM.R60-30	Pbunavirus	myovirus	Paer60									PRJNA906522	SAMN32243874	SRR22982431	NA				JS	MK.R3-15****	0.96	0.9802
																				JS	MK.R3-30	0.96	0.9722
	Pseudomonas phage MK.R3-15	Pakpunavirus	myovirus	Paer03									PRJNA906522	SAMN32243875	SRR22982432	NA				JS	MK.R57-15	0.96	0.9777
	Pseudomonas phage MK.R3-30	Pakpunavirus	myovirus	Paer03									PRJNA906522	SAMN32243876	SRR22982433	NA				JS	MK.R57-30	0.96	0.9635
	Pseudomonas phage MK.R57-15	Pakpunavirus	myovirus	Paer57									PRJNA906522	SAMN32243877	SRR22982434	NA				JS	MK.R84-15	0.97	0.9736
	Pseudomonas phage MK.R57-30	Pakpunavirus	myovirus	Paer57									PRJNA906522	SAMN32243878	SRR22982435	NA				JS	MK.R84-30	0.96	0.9612
	Pseudomonas phage MK.R84-15	Pakpunavirus	myovirus	Paer84									PRJNA906522	SAMN32243879	SRR22982440	NA
	Pseudomonas phage MK.R84-30	Pakpunavirus	myovirus	Paer84									PRJNA906522	SAMN32243880	SRR22982441	NA
	*Coverage is the percent of the query sequence length that is included in alignments against the comparative sequence. **Sequence identity is the percent of nucleotides that are identical between the aligned query and comparative sequence. ***Capsid size, tail length and width with indication of the standard error of the mean. ****For an easier readability phage MK.R3-15 was also named after MK e…

## Sheet: Data D3
	Overview of the heat reduction [%] and lag time [h] in different rounds of the evolution assay for the eight evolution strains exposed to the phage mixture at different concentrations [PFU/ml] according to the dilution factors of this round.
	PAO1
	Rounds*	0					4					9					14					19					24					29
		175556	±	94287.5			4.86667e+08	±	4.8074e+07			1.86667e+08	±	2.66667e+07			2.33333e+08	±	2.90593e+07			6.46667e+06	±	768838			2.33333e+06	±	480740			16000000	±	4.6188e+06
	Rounds	1					5					10					15					20					25					30
	Concentration** [PFU/ml]	Dilution factor***		Heat reduction**** [%]		Lag time***** [h]	Dilution factor***		Heat reduction**** [%]		Lag time***** [h]	Dilution factor***		Heat reduction**** [%]		Lag time***** [h]	Dilution factor***		Heat reduction**** [%]		Lag time***** [h]	Dilution factor***		Heat reduction**** [%]		Lag time***** [h]	Dilution factor***		Heat reduction**** [%]		Lag time***** [h]	Dilution factor***		Heat reduction**** [%]		Lag time***** [h]
	10^8
	10^7						∅		86.3642		10.4792	∅		95.9039		12.5191	∅		85.6072		11.149
	10^6						10^-1		89.6087		11.5685	10^-1		81.3059		10.2712	10^-1		87.4329		11.3733											∅		91.1785		11.8896
	10^5						10^-2		51.7698		1.12675	10^-2		53.1529		1.11608	10^-2		36.6045		1.17997	∅		89.8128		12.6189	∅		93.1393		12.374
	10^4	∅		15.2774		1.39231	10^-3		34.6513		1.36484	10^-3		87.7492		10.9666	10^-3		82.9138		11.2841
	10^3	10^-1		16.3339		1.92158																10^-2		91.4185		13.6517
	10^2	10^-2		1.0366		2.15901																10^-3		86.7765		12.6507	10^-3		46.2895		1.38487	10^-4		88.2438		12.0589
	10^1	10^-3		17.816		1.41633																10^-4		82.1919		12.5864	10^-4		20.9643		1.6725	10^-5		84.237		11.0352
	10^0																										10^-5		50.8495		1.9649	10^-6		19.8364		1.9719
	GC					2.15528					1.38026					2.02781					2.23039					1.51557					2.25345					2.71188
	Paer03
	Rounds*	0					4					9					14					19					24					29
		1550000	±	108440			320000000	±	7.2111e+07			1.31333e+08	±	4.8254e+07			2.53333e+06	±	1.35319e+06			1.33333e+09	±	4.05518e+08			2.33333e+09	±	1.33832e+09			1.40667e+09	±	4.09932e+08
	Rounds	1					5					10					15					20					25					30
	Concentration** [PFU/ml]	Dilution factor***		Heat reduction**** [%]		Lag time***** [h]	Dilution factor***		Heat reduction**** [%]		Lag time***** [h]	Dilution factor***		Heat reduction**** [%]		Lag time***** [h]	Dilution factor***		Heat reduction**** [%]		Lag time***** [h]	Dilution factor***		Heat reduction**** [%]		Lag time***** [h]	Dilution factor***		Heat reduction**** [%]		Lag time***** [h]	Dilution factor***		Heat reduction**** [%]		Lag time***** [h]
	10^8																					∅		96.1534		15.2728	∅		97.3149		15.3437	∅		98.3097		15.6411
	10^7						∅		97.6639		16.5548	∅		96.2207		15.4672
	10^6						10^-1		98.2469		15.2132	10^-1		96.7083		15.1332
	10^5	∅		93.1245		13.2112	10^-2		96.8221		14.2785	10^-2		96.5494		14.5992	∅		95.7369		15.1396
	10^4	10^-1		90.9876		13.3202	10^-3		96.1227		14.4632	10^-3		96.3185		14.6632	10^-1		95.2847		15.1582
	10^3	10^-2		87.2212		12.8563											10^-2		96.9421		15.6544	10^-5		88.5678		14.8607
	10^2	10^-3		83.7325		12.5986											10^-3		95.1851		15.9279	10^-6		88.9423		15.7413	10^-6		89.4803		15.0896	10^-6		86.9671		14.1527
	10^1																					10^-7		33.49		2.0956	10^-7		69.69		14.1456	10^-7		80.6598		14.4979
	10^0																										10^-8		81.7125		14.9612	10^-8		57.7538		1.94169
	GC					2.90759					2.82294					3.11309					2.20972					2.95524					2.68195					2.95291
	Paer09
	Rounds*	0					4					9					14					19					24					29
		207778	±	9686.44			5.73333e+08	±	1.39204e+08			8.66667e+08	±	2.66667e+08			1.93333e+09	±	3.52767e+08			1.13333e+09	±	4.05518e+08			1.33333e+09	±	6.66667e+07			1.66667e+09	±	2.4037e+08
	Rounds	1					5					10					15					20					25					30
	Concentration** [PFU/ml]	Dilution factor***		Heat reduction**** [%]		Lag time***** [h]	Dilution factor***		Heat reduction**** [%]		Lag time***** [h]	Dilution factor***		Heat reduction**** [%]		Lag time***** [h]	Dilution factor***		Heat reduction**** [%]		Lag time***** [h]	Dilution factor***		Heat reduction**** [%]		Lag time***** [h]	Dilution factor***		Heat reduction**** [%]		Lag time***** [h]	Dilution factor***		Heat reduction**** [%]		Lag time***** [h]
	10^8																∅		93.3071		1.05111	∅		93.5863		1.03234	∅		93.2864		1.02016	∅		95.5466		1.03679
	10^7						∅		92.9536		1.06174	∅		92.2949		1.019
	10^6
	10^5						10^-2		89.3315		1.01792
	10^4	∅		11.7694		1.58405	10^-3		86.0178		1.12547						10^-4		84.2895		1.13102
	10^3	10^-1		7.09381		1.73462	10^-4		81.7531		1.37293	10^-4		80.0686		1.11501	10^-5		2.26464		1.59247						10^-5		78.3282		1.28776	10^-5		79.2275		1.19438
	10^2	10^-2		2.35439		1.82616						10^-5		76.4077		1.31661	10^-6		2.27005		1.79967	10^-6		76.7344		1.44128	10^-6		46.8202		1.57462	10^-6		71.5307		1.37036
	10^1	10^-3		7.50524		1.21635						10^-6		53.8275		1.55492						10^-7		69.1159		1.65391	10^-7		33.9869		1.82703	10^-7		68.4988		1.55144
	10^0																					10^-8		19.845		1.90943
	GC					1.87951					1.88606					1.68404					1.71651					1.99931					1.92065					2.02449
	Paer33
	Rounds*	0					4					9					14					19					24					29
		398333	±	135000			N/A					N/A					N/A					N/A					N/A					N/A
	Rounds	1					5					10					15					20					25					30
	Concentration** [PFU/ml]	Dilution factor***		Heat reduction**** [%]		Lag time***** [h]	Dilution factor***		Heat reduction**** [%]		Lag time***** [h]	Dilution factor***		Heat reduction**** [%]		Lag time***** [h]	Dilution factor***		Heat reduction**** [%]		Lag time***** [h]	Dilution factor***		Heat reduction**** [%]		Lag time***** [h]	Dilution factor***		Heat reduction**** [%]		Lag time***** [h]	Dilution factor***		Heat reduction**** [%]		Lag time***** [h]
	10^8
	10^7
	10^6
	10^5
	10^4	∅		51.0052		6.01845	∅		-45.5548		5.00643	∅		-0.109198		5.18795	∅		-41.6048		3.77154	∅		14.8117		6.87644	∅		-2.32882		3.95197	∅		-28.3675		5.82851
	10^3	10^-1		40.5121		5.44717	10^-1		-130.975		3.33895	10^-1		-45.2916		3.49712	10^-1		2.93675		4.46901	10^-1		51.1536		8.65721	10^-1		74.1215		8.52379	10^-1		-165.124		3.70227
	10^2	10^-2		81.9712		8.69687	10^-2		-110.606		3.27478	10^-2		-73.2095		3.62247	10^-2		-33.1183		3.30181	10^-2		-57.9394		4.92913	10^-2		-9.82124		3.9465	10^-2		-96.6127		3.92632
	10^1	10^-3		40.3869		5.08472	10^-3		-91.5296		3.46444	10^-3		-47.3387		3.50462	10^-3		-43.0638		3.6909	10^-3		-27.0208		5.96596	10^-3		-0.706307		3.84475	10^-3		-149.836		3.81575
	10^0
	GC					3.4674					4.82196					5.13348					5.01388					7.09633					3.78846					6.71067
	Paer57
	Rounds*	0					4					9					14					19					24					29
		N/A					3.06667e+07	±	8.11035e+06			1.05333e+07	±	7.73678e+06			720000	±	340000			300000000	±	3.4641e+07			1.43333e+09	±	6.17342e+08			1000000000	±	3.05505e+08
	Rounds	1					5					10					15					20					25					30
	Concentration** [PFU/ml]	Dilution factor***		Heat reduction**** [%]		Lag time***** [h]	Dilution factor***		Heat reduction**** [%]		Lag time***** [h]	Dilution factor***		Heat reduction**** [%]		Lag time***** [h]	Dilution factor***		Heat reduction**** [%]		Lag time***** [h]	Dilution factor***		Heat reduction**** [%]		Lag time***** [h]	Dilution factor***		Heat reduction**** [%]		Lag time***** [h]	Dilution factor***		Heat reduction**** [%]		Lag time***** [h]
	10^8																										∅		97.0673		12.5418	∅		87.9726		7.76815
	10^7																					∅		95.4774		10.1698
	10^6						∅		96.8365		18.2686	∅		69.5718		6.05756
	10^5	∅		81.2372		11.3964	10^-1		96.2809		17.7567	10^-1		82.5605		7.70921
	10^4	10^-1		50.0386		1.92361	10^-2		95.4069		16.0443	10^-2		80.4107		8.82393	∅		94.8235		10.6584
	10^3	10^-2		16.8799		3.22942	10^-3		95.5096		16.3761	10^-3		60.2916		1.68362	10^-1		94.4366		11.4132
	10^2	10^-3		11.8273		3.43627											10^-2		91.7263		13.1165	10^-5		94.7236		16.5572
	10^1																10^-3		91.5012		16.1272	10^-6		78.6227		15.1341	10^-7		87.8242		15.8705	10^-7		75.1119		15.5505
	10^0																					10^-7		67.3241		1.49268	10^-8		-0.131347		2.50751	10^-8		68.9084		1.64417
	10^-1																										10^-9		0.202549		2.70791	10^-9		7.47992		3.14832
	GC					2.27125					2.20761					2.0331					2.13774					1.99483					2.8821					2.4907
	Paer60
	Rounds*	0					4					9					14					19					24					29
		1.12222e+06	±	161398			43333.3	±	18559.2			6.46667e+06	±	4.76702e+06			5.46667e+06	±	2.31325e+06			1.46667e+06	±	290593			3200000	±	600000			130000	±	30000
	Rounds	1					5					10					15					20					25					30
	Concentration** [PFU/ml]	Dilution factor***		Heat reduction**** [%]		Lag time***** [h]	Dilution factor***		Heat reduction**** [%]		Lag time***** [h]	Dilution factor***		Heat reduction**** [%]		Lag time***** [h]	Dilution factor***		Heat reduction**** [%]		Lag time***** [h]	Dilution factor***		Heat reduction**** [%]		Lag time***** [h]	Dilution factor***		Heat reduction**** [%]		Lag time***** [h]	Dilution factor***		Heat reduction**** [%]		Lag time***** [h]
	10^8
	10^7
	10^6
	10^5	∅		17.7719		11.2551						∅		21.0218		9.36635	∅		56.1682		10.0848	∅		79.3228		15.2731	∅		88.6073		12.4449
	10^4	10^-1		29.2224		12.803						10^-1		8.84539		10.117	10^-1		36.5423		10.8164	10^-1		40.8289		11.3702	10^-1		70.0411		15.6693	∅		68.9536		9.04065
	10^3	10^-2		32.1847		12.5187	∅		35.0755		15.8717	10^-2		-13.4521		9.69395	10^-2		27.8524		11.6626	10^-2		-57.033		7.76866	10^-2		50.5412		14.6162	10^-1		43.2529		12.9631
	10^2	10^-3		26.198		11.5749	10^-1		-4.92186		12.615	10^-3		-56.933		8.99997	10^-3		24.0993		11.8361	10^-3		-16.4096		10.2391	10^-3		29.3853		12.0307	10^-2		22.1132		10.7941
	10^1						10^-2		-45.2176		9.77738																					10^-3		9.47681		9.65806
	10^0						10^-3		-22.1671		11.0011
	GC					14.3742					13.9334					12.7831					12.1623					12.5885					13.6011					12.7702
	Paer84
	Rounds*	0					4					9					14					19					24					29
		203333	±	20092.4			220000000	±	5.03322e+07			120000000	±	4.16333e+07			2.26667e+06	±	1.09138e+06			1260000000	±	4.72864e+08			2.33333e+09	±	2.4037e+08			2600000000	±	8.7178e+08
	Rounds	1					5					10					15					20					25					30
	Concentration** [PFU/ml]	Dilution factor***		Heat reduction**** [%]		Lag time***** [h]	Dilution factor***		Heat reduction**** [%]		Lag time***** [h]	Dilution factor***		Heat reduction**** [%]		Lag time***** [h]	Dilution factor***		Heat reduction**** [%]		Lag time***** [h]	Dilution factor***		Heat reduction**** [%]		Lag time***** [h]	Dilution factor***		Heat reduction**** [%]		Lag time***** [h]	Dilution factor***		Heat reduction**** [%]		Lag time***** [h]
	10^8																					∅		94.7183		13.0837	∅		94.2478		14.1446	∅		96.0436		13.1311
	10^7						∅		94.1365		13.563	∅		97.3747		14.1343
	10^6						10^-1		96.7796		15.923	10^-1		92.7187		14.5523
	10^5						10^-2		86.5759		11.243	10^-2		89.8915		12.686	∅		95.2055		14.4637
	10^4	∅		0.649837		2.47312	10^-3		82.1973		10.5896	10^-3		83.1361		11.0593	10^-1		69.5108		9.65727
	10^3	10^-1		65.0928		13.6761											10^-2		92.8578		15.8612	10^-5		88.6417		14.1267	10^-5		80.5328		12.8274
	10^2	10^-2		36.4487		5.27796											10^-3		63.756		10.0987	10^-6		66.6831		10.6637	10^-6		75.6713		14.2211	10^-6		86.2876		13.6159
	10^1	10^-3		-13.3561		2.43049																10^-7		87.7973		13.6381	10^-7		27.2938		2.3662	10^-7		74.3111		11.1349
	10^0																															10^-8		54.1697		2.24581
	GC					3.25867					1.97207					2.3888					3.12487					2.42564					1.94576					2.72808
	Paer85
	Rounds*	0					4					9					14					19					24					29
		2.46667e+06	±	101835			5.06667e+08	±	6.56591e+07			280000000	±	6.1101e+07			202000000	±	1.89008e+08			1440000000	±	5.43078e+08			2.13333e+09	±	3.52767e+08			3400000000	±	9.0185e+08
	Rounds	1					5					10					15					20					25					30
	Concentration** [PFU/ml]	Dilution factor***		Heat reduction**** [%]		Lag time***** [h]	Dilution factor***		Heat reduction**** [%]		Lag time***** [h]	Dilution factor***		Heat reduction**** [%]		Lag time***** [h]	Dilution factor***		Heat reduction**** [%]		Lag time***** [h]	Dilution factor***		Heat reduction**** [%]		Lag time***** [h]	Dilution factor***		Heat reduction**** [%]		Lag time***** [h]	Dilution factor***		Heat reduction**** [%]		Lag time***** [h]
	10^8																					∅		87.5083		15.3016	∅		82.1815		1.02016	∅		83.8699		13.855
	10^7						∅		86.387		16.6658	∅		86.3884		14.902	∅		86.0373		1.01525
	10^6
	10^5	∅		8.68956		3.35449	10^-2		82.6418		1.0648
	10^4	10^-1		-4.0784		3.38772	10^-3		80.3678		1.12483																					10^-4		72.3292		1.15363
	10^3	10^-2		5.57555		3.44289	10^-4		73.0334		1.2256	10^-4		77.7946		1.14956	10^-4		74.8175		1.20015	10^-5		64.8627		1.1986	10^-5		68.8229		1.33402	10^-5		66.6434		1.2756
	10^2	10^-3		18.1541		3.67889						10^-5		71.9065		1.20542	10^-5		-3.1586		3.90672	10^-6		61.1711		1.28794	10^-6		44.6879		1.8554	10^-6		53.2155		1.41062
	10^1											10^-6		70.3354		1.29379	10^-6		-19.5384		3.68762	10^-7		53.2918		1.51405	10^-7		31.7143		3.86812
	10^0
	GC					3.96653					3.60841					4.09455					4.18845					4.86676					4.77723					4.2934
	*The concentration [PFU/ml] of the phage mixture from seven rounds (0, 4, 9, 14, 19, 24 and 29) was determined on each bacterial strain of the evolution assay and represents averaged numbers of three replicates, except for Paer33 (round 0) and Paer60 (round 30) which were determined in duplicates. Reported with the standard error of the mean. No phage plaques were observed for phage mixtures of r…
	GC = Growth Control

## Sheet: Data D4
	Comparative overview of the lag times [h] and minimal heat flows [µW] from the antimicrobial calorimeteric assay of Paer09, Paer57 and Paer36 including their percentual differences, p-values, 95% confidence intervals, t-values and degrees of freedom.
	Paer09
	Lag time* [h]								Difference** [%]	p-value***		Confidence interval (95%)***	t-value***	Degrees of freedom***
	FJK	13.7974	±	0.4	18.4969	±	0.8	FJK.R9-15	34.0609	0.0014		2.647 to 6.752	5.604	6
	FJK	13.7974	±	0.4	22.7119	±	2.3	FJK.R9-30	64.6098	0.0085		3.238 to 14.59	3.842	6
	FJK.R9-15	18.4969	±	0.8	22.7119	±	2.3	FJK.R9-30	22.7873	0.1316		-1.696 to 10.13	1.745	6
	GC	1.84518	±	0.1	13.7974	±	0.4	FJK	647.756	<0.0001		11.04 to 12.86	32.22	6
	GC	1.84518	±	0.1	18.4969	±	0.8	FJK.R9-15	902.448	<0.0001		14.77 to 18.53	21.68	6
	GC	1.84518	±	0.1	22.7119	±	2.3	FJK.R9-30	1130.88	<0.0001		15.25 to 26.48	9.09	6
	Minimum heat flow* [µW]								Difference** [%]	p-value***		Confidence interval (95%)***	t-value***	Degrees of freedom***
	FJK	36.6395	±	3.2	11.5928	±	1.5	FJK.R9-15	-68.3598	0.0004		-33.68 to -16.41	7.095	6
	FJK	36.6395	±	3.2	11.587	±	1.5	FJK.R9-30	-68.3758	0.0004		-33.77 to -16.33	7.03	6
	FJK.R9-15	11.5928	±	1.5	11.587	±	1.5	FJK.R9-30	-0.0503283	0.9982		-5.213 to 5.203	0.002349	6
	GC	191.446	±	22.9	36.6395	±	3.2	FJK	-80.8617	0.0005		-211.4 to -98.21	6.693	6
	GC	191.446	±	22.9	11.5928	±	1.5	FJK.R9-15	-93.9446	0.0002		-236.0 to -123.7	7.836	6
	GC	191.446	±	22.9	11.587	±	1.5	FJK.R9-30	-93.9477	0.0002		-236.0 to -123.7	7.834	6
	Paer57
	Lag time* [h]								Difference** [%]	p-value***		Confidence interval (95%)***	t-value***	Degrees of freedom***
	MK	3.30607	±	0.6	16.9151	±	0.4	MK.R57-15	411.637	<0.0001		11.87 to 15.35	19.14	6
	MK	3.30607	±	0.6	15.7263	±	0.4	MK.R57-30	375.678	<0.0001		10.66 to 14.18	17.27	6
	MK.R57-15	16.9151	±	0.4	15.7263	±	0.4	MK.R57-30	-7.02819	0.096		-2.663 to 0.2858	1.973	6
	GC	2.58308	±	0.2	3.30607	±	0.6	MK	27.9899	0.2769		-0.7563 to 2.202	1.196	6
	GC	2.58308	±	0.2	16.9151	±	0.4	MK.R57-15	554.844	<0.0001		13.21 to 15.46	31.18	6
	GC	2.58308	±	0.2	15.7263	±	0.4	MK.R57-30	508.82	<0.0001		11.99 to 14.30	27.84	6
	Minimum heat flow* [µW]								Difference** [%]	p-value***		Confidence interval (95%)***	t-value***	Degrees of freedom***
	MK	77.173	±	17.4	3.36825	±	1.9	MK.R57-15	-95.6355	0.0056		-116.6 to -31.02	4.221	6
	MK	77.173	±	17.4	2.69946	±	1.8	MK.R57-30	-96.5021	0.0053		-117.2 to -31.73	4.263	6
	MK.R57-15	3.36825	±	1.9	2.69946	±	1.8	MK.R57-30	-19.8556	0.8064		-7.045 to 5.710	0.2561	6
	GC	66.0148	±	13.8	77.173	±	17.4	MK	16.9026	0.6325		-43.07 to 65.39	0.5036	6
	GC	66.0148	±	13.8	3.36825	±	1.9	MK.R57-15	-94.8977	0.0041		-96.62 to -28.67	4.512	6
	GC	66.0148	±	13.8	2.69946	±	1.8	MK.R57-30	-95.9108	0.0038		-97.24 to -29.39	4.567	6
	Paer36
	Lag time* [h]								Difference** [%]	p-value***		Confidence interval (95%)***	t-value***	Degrees of freedom***
	MK	6.0991	±	2.5	9.86102	±	0.8	MK.R3-15	61.68	0.1961		-10.09 to 2.568	1.454	6
	MK	6.0991	±	2.5	15.216	±	0.4	MK.R3-30	149.48	0.0105		-15.21 to -3.028	3.664	6
	MK.R3-15	9.86102	±	0.8	15.216	±	0.4	MK.R3-30	54.3047	0.0012		-7.647 to -3.063	5.717	6
	GC	2.02295	±	0.2	6.0991	±	2.5	MK	201.495	0.1482		-10.09 to 1.936	1.659	6
	GC	2.02295	±	0.2	9.86102	±	0.8	MK.R3-15	387.458	<0.0001		-9.917 to -5.759	9.224	6
	GC	2.02295	±	0.2	15.216	±	0.4	MK.R3-30	652.17	<0.0001		-14.35 to -12.04	27.97	6
	Minimum heat flow* [µW]								Difference** [%]	p-value***		Confidence interval (95%)***	t-value***	Degrees of freedom***
	MK	80.3674	±	18.6	46.4023	±	9.6	MK.R3-15	-42.2624	0.1557		-85.16 to 17.23	1.623	6
	MK	80.3674	±	18.6	20.2462	±	1.9	MK.R3-30	-74.808	0.0182		-105.8 to -14.41	3.218	6
	MK.R3-15	46.4023	±	9.6	20.2462	±	1.9	MK.R3-30	-56.3681	0.0369		-50.11 to -2.205	2.672	6
	GC	139.256	±	34.4	80.3674	±	18.6	MK	-42.288	0.1824		-154.5 to 36.70	1.507	6
	GC	139.256	±	34.4	46.4023	±	9.6	MK.R3-15	-66.6784	0.0405		-180.1 to -5.555	2.603	6
	GC	139.256	±	34.4	20.2462	±	1.9	MK.R3-30	-85.4612	0.0135		-203.2 to -34.81	3.459	6
	*The lag time [h] and minimum heat flow [µW] represent averaged numbers of four replicates. Reported with the standard error of the mean. **The percentual difference is calculated by subtracting the quotient of the right (numerator) and left (denominator) cell values from one before multiplying the result with 100. ***Calculation through an unpaired two-sided Student‘s t test.
	GC = Growth Control

## Sheet: Data D5
	Comparative overview of the cell counts [CFU/bead] from the antibiofilm qPCR assay of Paer09, Paer57 and Paer36 including their percentual differences, p-values, 95% confidence intervals, t-values and degrees of freedom.
	Paer09
	Treatment duration [h]	Cell count* [CFU/bead]								Difference** [%]	p-value***		Confidence interval (95%)***	t-value***	Degrees of freedom***
	3	FJK	8910700	±	4.076e+06	9.86316e+06	±	2.20055e+06	FJK.R9-15	10.689	0.8439		-10381828 to 12286753	0.2056	6
	3	FJK	8910700	±	4.076e+06	5735425	±	577168	FJK.R9-30	-35.6344	0.4698		-13248374 to 6897824	0.7713	6
	3	FJK.R9-15	9.86316e+06	±	2.20055e+06	5735425	±	577168	FJK.R9-30	-41.85	0.1195		-9694414 to 1438939	1.814	6
	6	FJK	17387500	±	1.93599e+06	9.34724e+06	±	2.28382e+06	FJK.R9-15	-46.2416	0.0365		-15353762 to -701763	2.681	6
	6	FJK	17387500	±	1.93599e+06	4373625	±	984624	FJK.R9-30	-74.8462	0.001		-18328552 to -7699198	5.992	6
	6	FJK.R9-15	9.34724e+06	±	2.28382e+06	4373625	±	984624	FJK.R9-30	-53.2094	0.0918		-11071653 to 1099428	2.005	6
	24	FJK	9725000	±	1.35485e+06	5496825	±	1.1723e+06	FJK.R9-15	-43.4774	0.0563		-8612111 to 155761	2.36	6
	24	FJK	9725000	±	1.35485e+06	5143175	±	712144	FJK.R9-30	-47.1139	0.0242		-8327098 to -836552	2.993	6
	24	FJK.R9-15	5496825	±	1.1723e+06	5143175	±	712144	FJK.R9-30	-6.43371	0.8052		-3709958 to 3002658	0.2578	6
	3	GC24h	60350000	±	1.75556e+07	8910700	±	4.076e+06	FJK	-85.235	0.029		-95539046 to -7339554	2.854	6
	3	GC24h	60350000	±	1.75556e+07	9.86316e+06	±	2.20055e+06	FJK.R9-15	-83.6567	0.029		-93780118 to -7193557	2.853	6
	3	GC24h	60350000	±	1.75556e+07	5735425	±	577168	FJK.R9-30	-90.4964	0.0209		-97594911 to -11634239	3.109	6
	6	GC24h	60350000	±	1.75556e+07	17387500	±	1.93599e+06	FJK	-71.1889	0.051		-86180042 to 255042	2.432	6
	6	GC24h	60350000	±	1.75556e+07	9.34724e+06	±	2.28382e+06	FJK.R9-15	-84.5116	0.028		-94309357 to -7671168	2.88	6
	6	GC24h	60350000	±	1.75556e+07	4373625	±	984624	FJK.R9-30	-92.7529	0.019		-99001013 to -12951737	3.184	6
	24	GC24h	60350000	±	1.75556e+07	9725000	±	1.35485e+06	FJK	-83.8857	0.0282		-93709862 to -7540138	2.875	6
	24	GC24h	60350000	±	1.75556e+07	5496825	±	1.1723e+06	FJK.R9-15	-90.8918	0.0206		-97905969 to -11800381	3.118	6
	24	GC24h	60350000	±	1.75556e+07	5143175	±	712144	FJK.R9-30	-91.4778	0.02		-98199281 to -12214369	3.142	6
	Paer57
	Treatment duration [h]	Cell count* [CFU/bead]								Difference** [%]	p-value***		Confidence interval (95%)***	t-value***	Degrees of freedom***
	3	MK	9.17959e+06	±	3.5318e+06	6300000	±	374722	MK.R57-15	-31.3695	0.4484		-11570103 to 5810928	0.8108	6
	3	MK	9.17959e+06	±	3.5318e+06	2.60424e+06	±	684153	MK.R57-30	-71.6301	0.1173		-15378010 to 2227310	1.828	6
	3	MK.R57-15	6300000	±	374722	2.60424e+06	±	684153	MK.R57-30	-58.6629	0.0032		-5604483 to -1787042	4.738	6
	6	MK	24009450	±	1.86849e+07	56312.5	±	24450.2	MK.R57-15	-99.7655	0.2472		-69673580 to 21767305	1.282	6
	6	MK	24009450	±	1.86849e+07	65725	±	17473.1	MK.R57-30	-99.7263	0.2473		-69664149 to 21776699	1.281	6
	6	MK.R57-15	56312.5	±	24450.2	65725	±	17473.1	MK.R57-30	16.7148	0.7647		-64122 to 82947	0.3132	6
	24	MK	39362500	±	1.32825e+07	6.30144e+06	±	2.13756e+06	MK.R57-15	-83.9913	0.0493		-65980265 to -141860	2.457	6
	24	MK	39362500	±	1.32825e+07	5.23409e+06	±	1.37171e+06	MK.R57-30	-86.7029	0.0431		-66802290 to -1454535	2.556	6
	24	MK.R57-15	6.30144e+06	±	2.13756e+06	5.23409e+06	±	1.37171e+06	MK.R57-30	-16.9382	0.6889		-7282096 to 5147396	0.4202	6
	3	GC24h	15950000	±	6.54096e+06	9.17959e+06	±	3.5318e+06	MK	-42.4477	0.3975		-24959676 to 11418851	0.9108	6
	3	GC24h	15950000	±	6.54096e+06	6300000	±	374722	MK.R57-15	-60.5016	0.1912		-25681397 to 6381397	1.473	6
	3	GC24h	15950000	±	6.54096e+06	2.60424e+06	±	684153	MK.R57-30	-83.6725	0.0888		-29438228 to 2746703	2.029	6
	6	GC24h	15950000	±	6.54096e+06	24009450	±	1.86849e+07	MK	50.5295	0.6981		-40381445 to 56500345	0.4071	6
	6	GC24h	15950000	±	6.54096e+06	56312.5	±	24450.2	MK.R57-15	-99.6469	0.0512		-31898954 to 111579	2.43	6
	6	GC24h	15950000	±	6.54096e+06	65725	±	17473.1	MK.R57-30	-99.5879	0.0513		-31889486 to 120936	2.428	6
	24	GC24h	15950000	±	6.54096e+06	39362500	±	1.32825e+07	MK	146.787	0.1649		-12815687 to 59640687	1.581	6
	24	GC24h	15950000	±	6.54096e+06	6.30144e+06	±	2.13756e+06	MK.R57-15	-60.4926	0.2104		-26486683 to 7189558	1.402	6
	24	GC24h	15950000	±	6.54096e+06	5.23409e+06	±	1.37171e+06	MK.R57-30	-67.1844	0.16		-27069221 to 5637396	1.603	6
	Paer36
	Treatment duration [h]	Cell count* [CFU/bead]								Difference** [%]	p-value***		Confidence interval (95%)***	t-value***	Degrees of freedom***
	3	MK	22475000	±	7.65611e+06	159225000	±	8.45495e+07	MK.R3-15	608.454	0.1583		-70981624 to 344481624	1.611	6
	3	MK	22475000	±	7.65611e+06	3.27659e+06	±	2.25893e+06	MK.R3-30	-85.4212	0.0529		-38730653 to 333828	2.405	6
	3	MK.R3-15	159225000	±	8.45495e+07	3.27659e+06	±	2.25893e+06	MK.R3-30	-97.9422	0.1148		-362907402 to 51010577	1.844	6
	6	MK	1.23437e+07	±	5.24935e+06	13550000	±	2.74416e+06	MK.R3-15	9.77249	0.8454		-13287632 to 15700207	0.2036	6
	6	MK	1.23437e+07	±	5.24935e+06	2034675	±	748311	MK.R3-30	-83.5165	0.0999		-23283590 to 2665515	1.944	6
	6	MK.R3-15	13550000	±	2.74416e+06	2034675	±	748311	MK.R3-30	-84.9839	0.0067		-18475224 to -4555426	4.048	6
	24	MK	1.29588e+07	±	8.13419e+06	1.27301e+07	±	6.47631e+06	MK.R3-15	-1.76464	0.9832		-25670409 to 25213059	0.02199	6
	24	MK	1.29588e+07	±	8.13419e+06	7.14376e+06	±	2.68647e+06	MK.R3-30	-44.8731	0.5226		-26776085 to 15146085	0.6788	6
	24	MK.R3-15	1.27301e+07	±	6.47631e+06	7.14376e+06	±	2.68647e+06	MK.R3-30	-43.8828	0.456		-22742605 to 11569955	0.7967	6
	3	GC24h	47750000	±	1.66303e+07	22475000	±	7.65611e+06	MK	-52.9319	0.2166		-70073080 to 19523080	1.381	6
	3	GC24h	47750000	±	1.66303e+07	159225000	±	8.45495e+07	MK.R3-15	233.455	0.2433		-99374194 to 322324194	1.294	6
	3	GC24h	47750000	±	1.66303e+07	3.27659e+06	±	2.25893e+06	MK.R3-30	-93.138	0.038		-85539988 to -3406837	2.65	6
	6	GC24h	47750000	±	1.66303e+07	1.23437e+07	±	5.24935e+06	MK	-74.1493	0.0886		-78078267 to 7265692	2.03	6
	6	GC24h	47750000	±	1.66303e+07	13550000	±	2.74416e+06	MK.R3-15	-71.623	0.0888		-75443169 to 7043169	2.029	6
	6	GC24h	47750000	±	1.66303e+07	2034675	±	748311	MK.R3-30	-95.7389	0.0335		-86449393 to -4981257	2.746	6
	24	GC24h	47750000	±	1.66303e+07	1.29588e+07	±	8.13419e+06	MK	-72.8612	0.1093		-80090984 to 10508509	1.879	6
	24	GC24h	47750000	±	1.66303e+07	1.27301e+07	±	6.47631e+06	MK.R3-15	-73.3401	0.0974		-78689558 to 8649733	1.962	6
	24	GC24h	47750000	±	1.66303e+07	7.14376e+06	±	2.68647e+06	MK.R3-30	-85.0392	0.0525		-81826659 to 614184	2.41	6
	*The cell counts represent averaged numbers of four replicates. Reported with the standard error of the mean. **The percentual difference is calculated by subtracting the quotient of the right (numerator) and left (denominator) cell count values from one before multiplying the result with 100. ***Calculation through an unpaired two-sided Student‘s t test.
	GC24h = Growth control of 24 h pre-established biofilm

## Sheet: Data D6
	Comparative overview of the optical density [OD570], cell count* [CFU/bead], swarming and swimming motility [mm] of mutants (rmlA, rmlB, rmlC, rmlD, wapR, pslA and glycoside hydrolase) from Paer09 including their percentual differences, p-values, 95% confidence intervals, t-values and degrees of freedom.
	Paer09 and mutants
	Optical density* [OD570]								Difference** [%]	p-value***		Confidence interval (95%)***	t-value***	Degrees of freedom***
	GC	0.2486	±	0.0341304	0.122	±	0.00968143	rmlA	-50.9252	0.0234		-0.2251 to -0.02807	3.568	4
	GC	0.2486	±	0.0341304	0.126867	±	0.013706	rmlB	-48.9676	0.0297		-0.2238 to -0.01958	3.309	4
	GC	0.2486	±	0.0341304	0.101767	±	0.00566431	rmlC	-59.0641	0.0132		-0.2429 to -0.05074	4.243	4
	GC	0.2486	±	0.0341304	0.27	±	0.0248462	rmlD	8.60821	0.6384		-0.09578 to 0.1386	0.5077	4
	GC	0.2486	±	0.0341304	0.278667	±	0.0543609	wapR	12.0944	0.6635		-0.1481 to 0.2083	0.4689	4
	GC	0.2486	±	0.0341304	0.221133	±	0.00532489	pslA	-11.0485	0.4716		-0.1233 to 0.06847	0.7942	4
	GC	0.2486	±	0.0341304	0.125767	±	0.00917176	glycoside hydrolase	-49.41	0.0255		-0.2209 to -0.02468	3.475	4
	Cell count* [CFU/bead]								Difference** [%]	p-value***		Confidence interval (95%)***	t-value***	Degrees of freedom***
	GC	6000000	±	1.44338e+06	5750000	±	1.56125e+06	rmlA	-4.16667	0.9121		-6153347 to 5653347	0.1176	4
	GC	6000000	±	1.44338e+06	4750000	±	661438	rmlB	-20.8333	0.4751		-5658199 to 3158199	0.7873	4
	GC	6000000	±	1.44338e+06	1.07833e+06	±	105291	rmlC	-82.0278	0.0273		-8939768 to -903565	3.401	4
	GC	6000000	±	1.44338e+06	7.08333e+06	±	2.02244e+06	rmlD	18.0556	0.6853		-5815231 to 7981898	0.436	4
	GC	6000000	±	1.44338e+06	4710000	±	1040000	wapR	-21.5	0.5085		-6229368 to 3649368	0.7251	4
	GC	6000000	±	1.44338e+06	2.27667e+07	±	1.06374e+07	pslA	279.444	0.1933		-13038155 to 46571488	1.562	4
	GC	6000000	±	1.44338e+06	1.54333e+07	±	3.26411e+06	glycoside hydrolase	157.222	0.0574		-475806 to 19342472	2.643	4
	Swarming* [mm]								Difference** [%]	p-value***		Confidence interval (95%)***	t-value***	Degrees of freedom***
	GC	10.75	±	0.322749	7.625	±	0.473242	rmlA	-29.0698	0.0016		-4.527 to -1.723	5.455	6
	GC	10.75	±	0.322749	10.75	±	0.144338	rmlB	0	>0.9999		-0.8651 to 0.8651	0	6
	GC	10.75	±	0.322749	7.5	±	0.288675	rmlC	-30.2326	0.0003		-4.310 to -2.190	7.506	6
	GC	10.75	±	0.322749	6.625	±	0.239357	rmlD	-38.3721	<0.0001		-5.108 to -3.142	10.27	6
	GC	10.75	±	0.322749	11.875	±	0.239357	wapR	10.4651	0.0312		0.1418 to 2.108	2.8	6
	GC	10.75	±	0.322749	10.875	±	0.239357	pslA	1.16279	0.7663		-0.8582 to 1.108	0.3111	6
	GC	10.75	±	0.322749	9.5	±	0.707107	glycoside hydrolase	-11.6279	0.1589		-3.152 to 0.6519	1.608	6
	Swimming* [mm]								Difference** [%]	p-value***		Confidence interval (95%)***	t-value***	Degrees of freedom***
	GC	9.375	±	0.554339	7.625	±	0.515388	rmlA	-18.6667	0.0601		-3.602 to 0.1021	2.312	6
	GC	9.375	±	0.554339	12.45	±	0.306866	rmlB	32.8	0.0028		1.525 to 4.625	4.853	6
	GC	9.375	±	0.554339	6.875	±	0.314576	rmlC	-26.6667	0.0078		-4.060 to -0.9404	3.922	6
	GC	9.375	±	0.554339	7	±	0.204124	rmlD	-25.3333	0.007		-3.820 to -0.9295	4.02	6
	GC	9.375	±	0.554339	15.75	±	0.144338	wapR	68	<0.0001		4.973 to 7.777	11.13	6
	GC	9.375	±	0.554339	6.125	±	0.965553	pslA	-34.6667	0.0267		-5.974 to -0.5257	2.919	6
	GC	9.375	±	0.554339	6.125	±	0.965553	glycoside hydrolase	-34.6667	0.0267		-5.974 to -0.5257	2.919	6
	*The optical density [OD570] and cell count* [CFU/bead] represent averaged numbers of three biological replicates with three underlying technical replicates each. The swimming and swarming motility [mm] represents averaged numbers of four biological replicates. Reported with the standard error of the mean. **The percentual difference is calculated by subtracting the quotient of the right (numerat…
	GC = Growth Control (Paer09)

## Sheet: Data D7
	Comparative overview of the cell counts [CFU/bead], lag times [h], minimal heat flows [µW] and highest slopes [J/h] from the antibiofilm qPCR and antimicrobial calorimeteric Paer09 treatment assays with phage MK.R3-15, FJK.R9-30 and the Cocktail (FJK.R9-30 + MK.R3-15) including their percentual differences, p-value, 95% confidence intervals, t-values and degrees of freedom.
	Paer09
	Treatment duration [h]	Cell count* [CFU/bead]								Difference** [%]	p-value***		Confidence interval (95%)***	t-value***	Degrees of freedom***
	3	Cocktail	3.90099e+07	±	1.47678e+07	5735425	±	577168	FJK.R9-30	-85.2975	0.0653		-2888521 to 69437446	2.251	6
	6	Cocktail	32987500	±	7.20941e+06	4373625	±	984624	FJK.R9-30	-86.7416	0.0077		10809324 to 46418426	3.932	6
	24	Cocktail	1.63513e+07	±	8.12998e+06	5143175	±	712144	FJK.R9-30	-68.5457	0.2188		-8761431 to 31177606	1.373	6
	3	GC24h	60350000	±	1.75556e+07	3.90099e+07	±	1.47678e+07	Cocktail	-35.3606	0.3882		-77474608 to 34794383	0.9302	6
	3	GC24h	60350000	±	1.75556e+07	5735425	±	577168	FJK.R9-30	-90.4964	0.0209		-97594911 to -11634239	3.109	6
	6	GC24h	60350000	±	1.75556e+07	32987500	±	7.20941e+06	Cocktail	-45.3397	0.1995		-73800762 to 19075762	1.442	6
	6	GC24h	60350000	±	1.75556e+07	4373625	±	984624	FJK.R9-30	-92.7529	0.019		-99001013 to -12951737	3.184	6
	24	GC24h	60350000	±	1.75556e+07	1.63513e+07	±	8.12998e+06	Cocktail	-72.9059	0.0633		-91338572 to 3341097	2.274	6
	24	GC24h	60350000	±	1.75556e+07	5143175	±	712144	FJK.R9-30	-91.4778	0.02		-98199281 to -12214369	3.142	6
		Lag time* [h]								Difference** [%]	p-value***		Confidence interval (95%)***	t-value***	Degrees of freedom***
		FJK.R9-30	22.7119	±	2.29283	49.7637	±	5.86321	Cocktail	119.109	0.0051		-42.46 to -11.65	4.297	6
		MK.R3-15	2.30726	±	0.332386	49.7637	±	5.86321	Cocktail	2056.83	0.0002		-61.83 to -33.09	8.081	6
		GC	1.84519	±	0.110093	49.7637	±	5.86321	Cocktail	2596.94	0.0002		-62.27 to -33.57	8.171	6
		GC	1.84519	±	0.110093	22.7119	±	2.29283	FJK.R9-30	1130.87	<0.0001		-26.48 to -15.25	9.09	6
		GC	1.84519	±	0.110093	2.30726	±	0.332386	MK.R3-15	25.0416	0.2351		-1.319 to 0.3947	1.32	6
		Minimum heat flow* [µW]								Difference** [%]	p-value***		Confidence interval (95%)***	t-value***	Degrees of freedom***
		FJK.R9-30	11.587	±	1.54431	7.18755	±	0.684752	Cocktail	-37.9686	0.0404		0.2658 to 8.533	2.604	6
		MK.R3-15	170.707	±	32.5611	7.18755	±	0.684752	Cocktail	-95.7895	0.0024		83.83 to 243.2	5.021	6
		GC	191.446	±	22.9055	7.18755	±	0.684752	Cocktail	-96.2457	0.0002		128.2 to 240.3	8.041	6
		GC	191.446	±	22.9055	11.587	±	1.54431	FJK.R9-30	-93.9477	0.0002		123.7 to 236.0	7.834	6
		GC	191.446	±	22.9055	170.707	±	32.5611	MK.R3-15	-10.8329	0.6211		-76.67 to 118.2	0.5209	6
		Highest slope* [J/h]								Difference** [%]	p-value***		Confidence interval (95%)***	t-value***	Degrees of freedom***
		FJK.R9-30	1.61329	±	0.145421	0.936715	±	0.0673807	Cocktail	-41.9377	0.0056		0.2844 to 1.069	4.221	6
		MK.R3-15	2.66496	±	0.197124	0.936715	±	0.0673807	Cocktail	-64.8507	0.0002		1.218 to 2.238	8.296	6
		GC	2.12167	±	0.292579	0.936715	±	0.0673807	Cocktail	-55.85	0.0076		0.4503 to 1.920	3.947	6
		GC	2.12167	±	0.292579	1.61329	±	0.145421	FJK.R9-30	-23.9611	0.1707		-0.2911 to 1.308	1.556	6
		GC	2.12167	±	0.292579	2.66496	±	0.197124	MK.R3-15	25.6069	0.1745		-1.407 to 0.3200	1.54	6
	*The cell count [CFU/bead], lag time [h], minimum heat flow [µW] and highest slope [J/h] represent averaged numbers of four replicates. Reported with the standard error of the mean. **The percentual difference is calculated by subtracting the quotient of the right (numerator) and left (denominator) cell values from one before multiplying the result with 100. ***Calculation through an unpaired two…
	GC24h = Growth control of 24 h pre-established biofilm
	GC = Growth Control

## Sheet: Data D8
	Name*	Information	FJK (EOP)	FJK.R9-15 (EOP)	FJK.R9-30 (EOP)	MK (EOP)	MK.R3-15 (EOP)		BioProject	BioSample	Illumina reads
	Paer09-FJK-11	Treatment with phage FJK	-	-	-	1600	1500		PRJNA906522	SAMN31997099	SRR22733313
	Paer09-FJK-12	Treatment with phage FJK	-	-	-	1300	3571.43		PRJNA906522	SAMN31997100	SRR22733314
	Paer09-FJK-21	Treatment with phage FJK	-	0.00631579	0.016	400	1714.29		PRJNA906522	SAMN31997101	SRR22733315
	Paer09-FJK-22	Treatment with phage FJK	-	0.00178947	0.00266667	400	1285.71		PRJNA906522	SAMN31997102	SRR22733316
	Paer09-FJK-31	Treatment with phage FJK	-	0.00842105	0.0146667	300	2214.29		PRJNA906522	SAMN31997103	SRR22733317
	Paer09-FJK-32	Treatment with phage FJK	-	-	-	400	2857.14		PRJNA906522	SAMN31997104	SRR22733318
	Paer09-FJK-41	Treatment with phage FJK	-	0.0105263	0.0666667	200	4285.71		PRJNA906522	SAMN31997105	SRR22733319
	Paer09-FJK-42	Treatment with phage FJK	-	0.0631579	0.0933333	500	2857.14		PRJNA906522	SAMN31997106	SRR22733320
	Paer09-FJK-51	Treatment with phage FJK	-	0.0421053	0.0533333	1200	2857.14		PRJNA906522	SAMN31997107	SRR22733321
	Paer09-FJK-52	Treatment with phage FJK	-	-	-	1000	5000		PRJNA906522	SAMN31997108	SRR22733323
	Paer09-FJK-61	Treatment with phage FJK	7.59013	9.47368	6.66667	-	0.642857		PRJNA906522	SAMN31997109	SRR22733324
	Paer09-FJK-62	Treatment with phage FJK	2.27704	6.31579	9.33333	-	0.5		PRJNA906522	SAMN31997110	SRR22733325
	Paer09-FJK-71	Treatment with phage FJK	-	0.000631579	0.004	500	5714.29		PRJNA906522	SAMN31997111	SRR22733326
	Paer09-FJK-72	Treatment with phage FJK	-	0.000631579	0.00666667	500	1285.71		PRJNA906522	SAMN31997112	SRR22733327
	Paer09-FJK-81	Treatment with phage FJK	-	0.2	0.0666667	-	0.0142857		PRJNA906522	SAMN31997113	SRR22733328
	Paer09-FJK-82	Treatment with phage FJK	0.379507	8.42105	17.3333	-	0.642857		PRJNA906522	SAMN31997114	SRR22733329
	Paer09-FJK.R9-15-11	Treatment with phage FJK.R9-15	-	0.00210526	0.016	600	857.143		PRJNA906522	SAMN31997115	SRR22733330
	Paer09-FJK.R9-15-12	Treatment with phage FJK.R9-15	-	-	-	800	714.286		PRJNA906522	SAMN31997116	SRR22733331
	Paer09-FJK.R9-15-21	Treatment with phage FJK.R9-15	-	0.00526316	0.0146667	1000	1000		PRJNA906522	SAMN31997117	SRR22733332
	Paer09-FJK.R9-15-22	Treatment with phage FJK.R9-15	-	-	-	700	4285.71		PRJNA906522	SAMN31997118	SRR22733334
	Paer09-FJK.R9-15-23	Treatment with phage FJK.R9-15	-	-	-	1300	4285.71		PRJNA906522	SAMN31997119	SRR22733335
	Paer09-FJK.R9-15-31	Treatment with phage FJK.R9-15	-	-	-	1700	928.571		PRJNA906522	SAMN31997120	SRR22733336
	Paer09-FJK.R9-15-32	Treatment with phage FJK.R9-15	-	-	-	700	571.429		PRJNA906522	SAMN31997121	SRR22733337
	Paer09-FJK.R9-15-41	Treatment with phage FJK.R9-15	-	0.00631579	0.016	500	500		PRJNA906522	SAMN31997122	SRR22733338
	Paer09-FJK.R9-15-42	Treatment with phage FJK.R9-15	-	0.00168421	0.00213333	1700	928.571		PRJNA906522	SAMN31997123	SRR22733339
	Paer09-FJK.R9-15-51	Treatment with phage FJK.R9-15	0.00113852	0.526316	0.173333	1200	42.8571		PRJNA906522	SAMN31997124	SRR22733340
	Paer09-FJK.R9-15-52	Treatment with phage FJK.R9-15	-	-	-	600	128.571		PRJNA906522	SAMN31997125	SRR22733341
	Paer09-FJK.R9-15-61	Treatment with phage FJK.R9-15	-	0.00126316	0.012	600	5714.29		PRJNA906522	SAMN31997126	SRR22733342
	Paer09-FJK.R9-15-62	Treatment with phage FJK.R9-15	-	0.00178947	0.012	1900	642.857		PRJNA906522	SAMN31997127	SRR22733343
	Paer09-FJK.R9-15-63	Treatment with phage FJK.R9-15	-	0.00842105	0.00666667	1300	9285.71		PRJNA906522	SAMN31997128	SRR22733345
	Paer09-FJK.R9-15-71	Treatment with phage FJK.R9-15	-	0.000842105	0.00266667	800	1785.71		PRJNA906522	SAMN31997129	SRR22733346
	Paer09-FJK.R9-15-72	Treatment with phage FJK.R9-15	-	-	-	1000	235.714		PRJNA906522	SAMN31997130	SRR22733347
	Paer09-FJK.R9-15-81	Treatment with phage FJK.R9-15	3.79507	5.26316	9.33333	-	8.57143		PRJNA906522	SAMN31997131	SRR22733348
	Paer09-FJK.R9-30-11	Treatment with phage FJK.R9-30	-	0.00189474	0.0253333	900	2857.14		PRJNA906522	SAMN31997132	SRR22733349
	Paer09-FJK.R9-30-12	Treatment with phage FJK.R9-30	-	-	-	1000	10714.3		PRJNA906522	SAMN31997133	SRR22733350
	Paer09-FJK.R9-30-21	Treatment with phage FJK.R9-30	-	-	-	1600	5000		PRJNA906522	SAMN31997134	SRR22733351
	Paer09-FJK.R9-30-22	Treatment with phage FJK.R9-30	-	-	-	800	2142.86		PRJNA906522	SAMN31997135	SRR22733352
	Paer09-FJK.R9-30-31	Treatment with phage FJK.R9-30	-	-	-	800	6428.57		PRJNA906522	SAMN31997136	SRR22733353
	Paer09-FJK.R9-30-32	Treatment with phage FJK.R9-30	-	-	-	1100	642.857		PRJNA906522	SAMN31997137	SRR22733354
	Paer09-FJK.R9-30-33	Treatment with phage FJK.R9-30	-	-	-	1100	8571.43		PRJNA906522	SAMN31997138	SRR22733356
	Paer09-FJK.R9-30-41	Treatment with phage FJK.R9-30	-	-	-	1000	785.714		PRJNA906522	SAMN31997139	SRR22733357
	Paer09-FJK.R9-30-42	Treatment with phage FJK.R9-30	-	-	-	1400	2142.86		PRJNA906522	SAMN31997140	SRR22733358
	Paer09-FJK.R9-30-51	Treatment with phage FJK.R9-30	-	0.00526316	0.0146667	1300	5000		PRJNA906522	SAMN31997141	SRR22733359
	Paer09-FJK.R9-30-52	Treatment with phage FJK.R9-30	-	0.00421053	0.0133333	1200	785.714		PRJNA906522	SAMN31997142	SRR22733360
	Paer09-FJK.R9-30-61	Treatment with phage FJK.R9-30	-	-	-	3000	857.143		PRJNA906522	SAMN31997143	SRR22733361
	Paer09-FJK.R9-30-62	Treatment with phage FJK.R9-30	-	-	-	1200	5714.29		PRJNA906522	SAMN31997144	SRR22733362
	Paer09-FJK.R9-30-71	Treatment with phage FJK.R9-30	-	0.00105263	0.00533333	1100	928.571		PRJNA906522	SAMN31997145	SRR22733363
	Paer09-FJK.R9-30-72	Treatment with phage FJK.R9-30	-	0.000631579	0.0133333	1700	1214.29		PRJNA906522	SAMN31997146	SRR22733364
	Paer09-FJK.MK-11	Treatment with phage cocktail (FJK.R9-30 + MK.R3-15)	5.6926e-05	0.421053	0.4	-	0.000714286		PRJNA906522	SAMN31997150	SRR22733369
	Paer09-FJK.MK-12	Treatment with phage cocktail (FJK.R9-30 + MK.R3-15)	2.8463e-05	0.421053	0.213333	-	0.00214286		PRJNA906522	SAMN31997151	SRR22733370
	Paer09-FJK.MK-21	Treatment with phage cocktail (FJK.R9-30 + MK.R3-15)	0.0759013	5.26316	1.33333	-	0.642857		PRJNA906522	SAMN31997152	SRR22733371
	Paer09-FJK.MK-22	Treatment with phage cocktail (FJK.R9-30 + MK.R3-15)	1.04364	1.26316	0.8	-	0.785714		PRJNA906522	SAMN31997153	SRR22733372
	Paer09-FJK.MK-31	Treatment with phage cocktail (FJK.R9-30 + MK.R3-15)	-	-	-	-	17.1429		PRJNA906522	SAMN31997154	SRR22733373
	Paer09-FJK.MK-32	Treatment with phage cocktail (FJK.R9-30 + MK.R3-15)	-	-	-	-	6.42857		PRJNA906522	SAMN31997155	SRR22733374
	Paer09-FJK.MK-41	Treatment with phage cocktail (FJK.R9-30 + MK.R3-15)	1.89753	5.26316	8	-	0.857143		PRJNA906522	SAMN31997156	SRR22733375
	Paer09-FJK.MK-42	Treatment with phage cocktail (FJK.R9-30 + MK.R3-15)	0.28463	1.47368	8	-	1		PRJNA906522	SAMN31997157	SRR22733376
	Paer09-FJK.MK-51	Treatment with phage cocktail (FJK.R9-30 + MK.R3-15)	-	-	-	1700	1500		PRJNA906522	SAMN31997158	SRR22733310
	Paer09-FJK.MK-52	Treatment with phage cocktail (FJK.R9-30 + MK.R3-15)	-	-	-	7000	4285.71		PRJNA906522	SAMN31997159	SRR22733311
	Paer09-FJK.MK-53	Treatment with phage cocktail (FJK.R9-30 + MK.R3-15)	-	-	-	1000	2857.14		PRJNA906522	SAMN31997160	SRR22733312
	Paer09-FJK.MK-61	Treatment with phage cocktail (FJK.R9-30 + MK.R3-15)	0.104364	0.842105	1.33333	410	16.4286		PRJNA906522	SAMN31997161	SRR22733322
	Paer09-FJK.MK-62	Treatment with phage cocktail (FJK.R9-30 + MK.R3-15)	0.0759013	1.15789	0.666667	210	171.429		PRJNA906522	SAMN31997162	SRR22733333
	Paer09-FJK.MK-71	Treatment with phage cocktail (FJK.R9-30 + MK.R3-15)	1.70778	3.15789	0.533333	100	642.857		PRJNA906522	SAMN31997163	SRR22733344
	Paer09-FJK.MK-72	Treatment with phage cocktail (FJK.R9-30 + MK.R3-15)	0.189753	1.36842	5.33333	-	1.07143		PRJNA906522	SAMN31997164	SRR22733355
	Paer09-FJK.MK-81	Treatment with phage cocktail (FJK.R9-30 + MK.R3-15)	0.000948767	2.10526	1.46667	50	64.2857		PRJNA906522	SAMN31997165	SRR22733366
	Paer09-FJK.MK-82	Treatment with phage cocktail (FJK.R9-30 + MK.R3-15)	3.79507	3.15789	12	60	1500		PRJNA906522	SAMN31997166	SRR22733377
	Paer09-FJK.MK-83	Treatment with phage cocktail (FJK.R9-30 + MK.R3-15)	-	-	-	3000	3571.43		PRJNA906522	SAMN31997167	SRR22733378
	Paer09.01	Control / Reference strain							PRJNA906522	SAMN31997147	SRR22733365
	Paer09.02	Control / Reference strain							PRJNA906522	SAMN31997148	SRR22733367
	Paer09.03	Control / Reference strain							PRJNA906522	SAMN31997149	SRR22733368
	*Bacterial isolates were named after the genetic bacterial ancestor (always Paer09), the treatment phage (FJK, FJK.R9-15, FJK.R9-30 or “FJK.MK” for the phage cocktail of FJK.R9-30 and MK.R3-15), the replicate (1-8) and the isolate number (1-3). The order (top to bottom) of the dataset corresponds to the order (top to bottom) of the bacteriophage treated Paer09 isolates in figure 5a and figure 6a.

## Sheet: Data D9
	Phage	Reference phage	Position	Variant type	Reference nucleotide	Mutation	Read evidence	Locus_tag	Effect	nucleotide_sequence	aa_sequence	Functional annotation		Tool	E-value	Hit	Name		E-value	Hit	Name
	FJK.R9-15	FJK	10013	snp	A	G	G:144 A:0	FJK_gp22	missense_variant c.1132A>G p.Met378Val	atgtcggttattggcacgcagataggtttccgtaagaaccagatcaagaccccggagcaccacgaggaacttcctgcggttgcatccttcgggttcgaggttgaactggagggtctggatcagtggcccgaggttgatggctgggatatcaagaacgatggatctctccggaatggtatggagtacgtcttctctggtccggcttctggtgaacaggcgatcaatcgtgtggaagccttcgcgaatgccatggaacagaatcccccggcaccaaccttccgctgctctacccacttgcacatggacatgcgggatgtgaactggaaggtttacgagcggactgtcctggcctacatggtattcgaggatgtattcttcgatcactgccaaccgtaccgc…	MSVIGTQIGFRKNQIKTPEHHEELPAVASFGFEVELEGLDQWPEVDGWDIKNDGSLRNGMEYVFSGPASGEQAINRVEAFANAMEQNPPAPTFRCSTHLHMDMRDVNWKVYERTVLAYMVFEDVFFDHCQPYRRDSNFCIPFFSNDWLSQTFGRRILAPEGDREKVLGLTSWPKYSALNLQVTHNFGSIEFRGAHAMTTRSEMVGLMQRMMCLKAFAIAHEETPLDEFVKVLSDVNLRDIFFLGVAPDYEMSPGGREMGIASASLAIATMGFVRSGVDPLEDEQNRQRRLREQAREQQRALDHRLMAARSVQGRIREGAPERYNLAIIERNNMRLDQVLTTVQSLRMIGHQVSVRDLVEDNEILRDSFVLLLDNPDHMQRHAGFRLEENMY	amidoligase		HHPR	6.3e-28	PF12224.11	; Amidoligase_2 ; Putative amidoligase enzyme
	FJK.R9-15	FJK	10942	snp	A	G	G:167 A:0	FJK_gp23	missense_variant c.874A>G p.Thr292Ala	atgtgtggattggtaggcttctgtgccacaactaacgcgagtgataacgaaatcgctcttctcaaatccctcctggccgtggatattatccgtggtgcccacgccactggtctggccaagatcgacccggttaagaacgaggtaggaattcacaagcgggcagtagatgcctacgacttcctggctgatcctgaaaccaaggagttcctggacaagggtcgggctcgcatctatatgggtcacaaccgttacgccacgatgggcgacaagacggaccatgggaatgcccaccccttccaggtagaccacatcaccatggtacataacggcaccgtagatacctggggcctgcacctgctggatggcaatgataagtacaacgtggattcgaacatgctg…	MCGLVGFCATTNASDNEIALLKSLLAVDIIRGAHATGLAKIDPVKNEVGIHKRAVDAYDFLADPETKEFLDKGRARIYMGHNRYATMGDKTDHGNAHPFQVDHITMVHNGTVDTWGLHLLDGNDKYNVDSNMLCATIANHGAKKTFEEKFSGAAAVVWWDSKERSLNFIRNEDRPLFMAVTTTGTIVWASEPGMLKVFLERPNAKIRLRSPIAELKAEVLVTIPFTEAGVRKGAEPQTTPVTFLDLPIPESERQTAAWWSRYVGVSDYDDYSRSQGSQAGTKGSQAGSSYGTSGDAYARNTLRINNNLDAAGSTFKHRQLVTFDVVKVEAYANGSEYGTVTGIEREENLLIEAHGINVAKVHGYTVLRGSISNAYFIGQDRDLKVTVEDLAVSCLDPKH…	L-glutamine-D-fructose-6-phosphate-aminotransferase		HHBL	3.6e-217	UniRef100_A0A0A1IWQ1	Putative L-glutamine-D-fructose-6-phosphate amidotransferase n=1 Tax=Pseudomonas phage vB_PaeP_C2-10_Ab22 TaxID=1548906 RepID=A0A0A1IWQ1_9CAUD
	FJK.R9-15	FJK	26131	snp	T	A	A:187 T:0	FJK_gp51c	missense_variant c.665A>T p.Gln222Leu	atggcaacttatgtagaaactgaagccgctggtcctggtggccgtgcatacgtgattgatgcgccaaaggtcttccgccgtaatgccgatggtgatctcattgagattacctcggatgcgggtcgagtgaatactaacatcgtaactgctactgagttcctcccggactattacgcagttaaagagaacgcagccctggttgtagagaacgtaacggcttctttcccggataatccatccgaggctgttatcccctctgtcctggttaacaccctcgtgggtgctccaggggaaacctcgggtggtaaccgtgaccctggccacgtgattggtctattatctgagaccatgattgaggcaccttgtggtactgccttcggtagtgaattccgggttgac…	MATYVETEAAGPGGRAYVIDAPKVFRRNADGDLIEITSDAGRVNTNIVTATEFLPDYYAVKENAALVVENVTASFPDNPSEAVIPSVLVNTLVGAPGETSGGNRDPGHVIGLLSETMIEAPCGTAFGSEFRVDPRREHLGVYVAIKHVIGPDDQNGGTIGDYIIEQFDDMRGPVKNIGSLQQNYLDPRLVTTHLGGNVVNTQQLTQNITLTKQQSGWFFMSQGTTDITVTLGPDVTPGCQFHFIQGSAAKIKFAVSPDKAWYAKGNQTETDGQFGECTVRVYPFGGTVGTFKSAV	structural protein
	FJK.R9-15	FJK	27060	snp	C	A	A:173 C:0	FJK_gp52c	missense_variant c.2915G>T p.Arg972Leu	atggctctttctccagaactgaaagccgctattgatgcggaactggctgaggtcaaaggcctcgacgtagccgctgaattggcttccttgaatgagccagaggttatcgaagaggcaccacaggaagtagcccctgctacccctgagcctgccccagacctgagtgccctagtaactccggctgaccctaattctattagctctgcgattggtcgtggggttgataccatgcagtctaacatcggtggtactattgctacccttggtgaactgactggcagtgactacctgaaagactacggcacacagatggccgaggagaatgctcaggaagcgtcacagtacggaacccctgatgttcggtctttcgctgatatccaagatatcccatccatcggg…	MALSPELKAAIDAELAEVKGLDVAAELASLNEPEVIEEAPQEVAPATPEPAPDLSALVTPADPNSISSAIGRGVDTMQSNIGGTIATLGELTGSDYLKDYGTQMAEENAQEASQYGTPDVRSFADIQDIPSIGSFLKNNIVEALPSMAPVLAGGAAGAKAGSVFGAPGRMGGALIGSFLSSMGINVGALSNQMKELDPDQSNPWTAVLGGAGLSALDTAGAVVIAAPLLKHIGKDGAYQMLVQSGLPKQTAIEAVTQAGKHAVVSGVAEGVTSGAQQALQDTIAYDAVGQVQTPEQFMDNLLTAAFTGTAMGTAGGAVSSGLDTLGRNQDSAGSAVVDPNAPAAPPKASELEPRGTVKKAWDALGNEATSLLEPLAKASPIAREFSEIFRADMSGKRAS…	structural protein with peptidoglycan transglycosylase		HHPR	7.5e-41	7K5C_G	Peptidoglycan transglycosylase gp16; T7, ejectosome, ejection protein, genome-delivery, podoviridae, VIRAL PROTEIN; 2.7A
	FJK.R9-15	FJK	34400	snp	C	T	T:132 C:0	FJK_gp58c	missense_variant c.1208G>A p.Gly403Asp	atggccctagagagacaagaggtcaagaaccctacggggattgtgaccgatatcgcccccgctgacctgccactggagaaatggtccttcgggaacaacgtccggtttaagaacggcaaggctcagaaggctctgggccatacgcctatctttgatacagcccaggccccaatcttggatatgtttcctttcatccggaataacatcccctattggctcctgtgttctgaacaacggttgtatctagccgacgggactacaatcatcgatgtatccccaggaccttacgctgctagtataactaacagatggtctgtaggatcgttcaacggggtaatctttgctaacgatggggttaaccctcctcatcatcttccaccgtcagaatcaacctttagg…	MALERQEVKNPTGIVTDIAPADLPLEKWSFGNNVRFKNGKAQKALGHTPIFDTAQAPILDMFPFIRNNIPYWLLCSEQRLYLADGTTIIDVSPGPYAASITNRWSVGSFNGVIFANDGVNPPHHLPPSESTFRVLPNFPANTTFKRLKSFKNFLVGLNATSNSVEMPQMVWWSTSADAGGVPASWDPTDPTKDAGQNTLADTNGAIVDGVKLRDSFIIYKEDSVYSMRYIGGLFIFQFQQLFNDVGILGPNCAIEFDGNHFVVGHGDVYVHNGVQKQSVIDAQVRKFFFSDINPDNYQRTFVIADHVNTEMWVCYSSTRSEPGKHCDRAIIWNWKENTWSIRDLPNVLSGAYGIIDPKVSNLWDDDPNPWDTDTSVWGEGSYNPAKSSIIFSSFQDKKL…	needle head protein		HHPR	2.8e-39	7EEQ_5	Needle head proteins; Needle head proteins and tailspike head-binding proteins, VIRAL PROTEIN; 3.96A {unidentified}
	FJK.R9-15	FJK	37021	snp	C	A	A:179 C:0	FJK_gp62c	missense_variant c.293G>T p.Cys98Phe	atggctacgatcaacaacgtaactgatctcgctattgccgctatccagtggtctgaccgtcaggatcttacccaagaacttctgatgttgttcattggtaacactactgaccgtcttaaccgattgctacgggtgagggagaacgaacacttcgaaaccctaatggccttcggtggtggcattgagatacctgagcactttgttgctctacgatctatcacgggtgactcccttatcggtggacgtactcttcagtacatcacccaggataccttcacccattatgttaactgcaactaccaacctcagggtgtaacctactacactcggttgggtaacttctggcgagtattccccgttgttcctgacggtgccccgttcattgtgaactactggact…	MATINNVTDLAIAAIQWSDRQDLTQELLMLFIGNTTDRLNRLLRVRENEHFETLMAFGGGIEIPEHFVALRSITGDSLIGGRTLQYITQDTFTHYVNCNYQPQGVTYYTRLGNFWRVFPVVPDGAPFIVNYWTVLPELSLANPTTWALTKYPQIYLYGVLEQIYLYTMDEARSQFWGQKLERAVMELQNEENAADFASTRLAIKDIER	tail protein with exopolysaccharide depolymerase		HHPR	8.6e-05	5MU4_C	Tail tubular protein A; tail tubular protein, bacteriophage, exopolysaccharide depolymerase, antibacterial activity, vir
	FJK.R9-30	FJK	10013	snp	A	G	G:257 A:0	FJK_gp22	missense_variant c.1132A>G p.Met378Val	atgtcggttattggcacgcagataggtttccgtaagaaccagatcaagaccccggagcaccacgaggaacttcctgcggttgcatccttcgggttcgaggttgaactggagggtctggatcagtggcccgaggttgatggctgggatatcaagaacgatggatctctccggaatggtatggagtacgtcttctctggtccggcttctggtgaacaggcgatcaatcgtgtggaagccttcgcgaatgccatggaacagaatcccccggcaccaaccttccgctgctctacccacttgcacatggacatgcgggatgtgaactggaaggtttacgagcggactgtcctggcctacatggtattcgaggatgtattcttcgatcactgccaaccgtaccgc…	MSVIGTQIGFRKNQIKTPEHHEELPAVASFGFEVELEGLDQWPEVDGWDIKNDGSLRNGMEYVFSGPASGEQAINRVEAFANAMEQNPPAPTFRCSTHLHMDMRDVNWKVYERTVLAYMVFEDVFFDHCQPYRRDSNFCIPFFSNDWLSQTFGRRILAPEGDREKVLGLTSWPKYSALNLQVTHNFGSIEFRGAHAMTTRSEMVGLMQRMMCLKAFAIAHEETPLDEFVKVLSDVNLRDIFFLGVAPDYEMSPGGREMGIASASLAIATMGFVRSGVDPLEDEQNRQRRLREQAREQQRALDHRLMAARSVQGRIREGAPERYNLAIIERNNMRLDQVLTTVQSLRMIGHQVSVRDLVEDNEILRDSFVLLLDNPDHMQRHAGFRLEENMY	amidoligase		HHPR	6.3e-28	PF12224.11	; Amidoligase_2 ; Putative amidoligase enzyme
	FJK.R9-30	FJK	10928	snp	G	A	A:207 G:0	FJK_gp23	missense_variant c.860G>A p.Gly287Asp	atgtgtggattggtaggcttctgtgccacaactaacgcgagtgataacgaaatcgctcttctcaaatccctcctggccgtggatattatccgtggtgcccacgccactggtctggccaagatcgacccggttaagaacgaggtaggaattcacaagcgggcagtagatgcctacgacttcctggctgatcctgaaaccaaggagttcctggacaagggtcgggctcgcatctatatgggtcacaaccgttacgccacgatgggcgacaagacggaccatgggaatgcccaccccttccaggtagaccacatcaccatggtacataacggcaccgtagatacctggggcctgcacctgctggatggcaatgataagtacaacgtggattcgaacatgctg…	MCGLVGFCATTNASDNEIALLKSLLAVDIIRGAHATGLAKIDPVKNEVGIHKRAVDAYDFLADPETKEFLDKGRARIYMGHNRYATMGDKTDHGNAHPFQVDHITMVHNGTVDTWGLHLLDGNDKYNVDSNMLCATIANHGAKKTFEEKFSGAAAVVWWDSKERSLNFIRNEDRPLFMAVTTTGTIVWASEPGMLKVFLERPNAKIRLRSPIAELKAEVLVTIPFTEAGVRKGAEPQTTPVTFLDLPIPESERQTAAWWSRYVGVSDYDDYSRSQGSQAGTKGSQAGSSYGTSGDAYARNTLRINNNLDAAGSTFKHRQLVTFDVVKVEAYANGSEYGTVTGIEREENLLIEAHGINVAKVHGYTVLRGSISNAYFIGQDRDLKVTVEDLAVSCLDPKH…	L-glutamine-D-fructose-6-phosphate-aminotransferase		HHBL	3.6e-217	UniRef100_A0A0A1IWQ1	Putative L-glutamine-D-fructose-6-phosphate amidotransferase n=1 Tax=Pseudomonas phage vB_PaeP_C2-10_Ab22 TaxID=1548906 RepID=A0A0A1IWQ1_9CAUD
	FJK.R9-30	FJK	26734	snp	G	A	A:244 G:0	FJK_gp51c	missense_variant c.62C>T p.Ala21Val	atggcaacttatgtagaaactgaagccgctggtcctggtggccgtgcatacgtgattgatgcgccaaaggtcttccgccgtaatgccgatggtgatctcattgagattacctcggatgcgggtcgagtgaatactaacatcgtaactgctactgagttcctcccggactattacgcagttaaagagaacgcagccctggttgtagagaacgtaacggcttctttcccggataatccatccgaggctgttatcccctctgtcctggttaacaccctcgtgggtgctccaggggaaacctcgggtggtaaccgtgaccctggccacgtgattggtctattatctgagaccatgattgaggcaccttgtggtactgccttcggtagtgaattccgggttgac…	MATYVETEAAGPGGRAYVIDAPKVFRRNADGDLIEITSDAGRVNTNIVTATEFLPDYYAVKENAALVVENVTASFPDNPSEAVIPSVLVNTLVGAPGETSGGNRDPGHVIGLLSETMIEAPCGTAFGSEFRVDPRREHLGVYVAIKHVIGPDDQNGGTIGDYIIEQFDDMRGPVKNIGSLQQNYLDPRLVTTHLGGNVVNTQQLTQNITLTKQQSGWFFMSQGTTDITVTLGPDVTPGCQFHFIQGSAAKIKFAVSPDKAWYAKGNQTETDGQFGECTVRVYPFGGTVGTFKSAV	structural protein
	FJK.R9-30	FJK	27060	snp	C	A	A:215 C:0	FJK_gp52c	missense_variant c.2915G>T p.Arg972Leu	atggctctttctccagaactgaaagccgctattgatgcggaactggctgaggtcaaaggcctcgacgtagccgctgaattggcttccttgaatgagccagaggttatcgaagaggcaccacaggaagtagcccctgctacccctgagcctgccccagacctgagtgccctagtaactccggctgaccctaattctattagctctgcgattggtcgtggggttgataccatgcagtctaacatcggtggtactattgctacccttggtgaactgactggcagtgactacctgaaagactacggcacacagatggccgaggagaatgctcaggaagcgtcacagtacggaacccctgatgttcggtctttcgctgatatccaagatatcccatccatcggg…	MALSPELKAAIDAELAEVKGLDVAAELASLNEPEVIEEAPQEVAPATPEPAPDLSALVTPADPNSISSAIGRGVDTMQSNIGGTIATLGELTGSDYLKDYGTQMAEENAQEASQYGTPDVRSFADIQDIPSIGSFLKNNIVEALPSMAPVLAGGAAGAKAGSVFGAPGRMGGALIGSFLSSMGINVGALSNQMKELDPDQSNPWTAVLGGAGLSALDTAGAVVIAAPLLKHIGKDGAYQMLVQSGLPKQTAIEAVTQAGKHAVVSGVAEGVTSGAQQALQDTIAYDAVGQVQTPEQFMDNLLTAAFTGTAMGTAGGAVSSGLDTLGRNQDSAGSAVVDPNAPAAPPKASELEPRGTVKKAWDALGNEATSLLEPLAKASPIAREFSEIFRADMSGKRAS…	structural protein with peptidoglycan transglycosylase		HHPR	7.5e-41	7K5C_G	Peptidoglycan transglycosylase gp16; T7, ejectosome, ejection protein, genome-delivery, podoviridae, VIRAL PROTEIN; 2.7A
	FJK.R9-30	FJK	34449	snp	A	T	T:248 A:0	FJK_gp58c	missense_variant c.1159T>A p.Ser387Thr	atggccctagagagacaagaggtcaagaaccctacggggattgtgaccgatatcgcccccgctgacctgccactggagaaatggtccttcgggaacaacgtccggtttaagaacggcaaggctcagaaggctctgggccatacgcctatctttgatacagcccaggccccaatcttggatatgtttcctttcatccggaataacatcccctattggctcctgtgttctgaacaacggttgtatctagccgacgggactacaatcatcgatgtatccccaggaccttacgctgctagtataactaacagatggtctgtaggatcgttcaacggggtaatctttgctaacgatggggttaaccctcctcatcatcttccaccgtcagaatcaacctttagg…	MALERQEVKNPTGIVTDIAPADLPLEKWSFGNNVRFKNGKAQKALGHTPIFDTAQAPILDMFPFIRNNIPYWLLCSEQRLYLADGTTIIDVSPGPYAASITNRWSVGSFNGVIFANDGVNPPHHLPPSESTFRVLPNFPANTTFKRLKSFKNFLVGLNATSNSVEMPQMVWWSTSADAGGVPASWDPTDPTKDAGQNTLADTNGAIVDGVKLRDSFIIYKEDSVYSMRYIGGLFIFQFQQLFNDVGILGPNCAIEFDGNHFVVGHGDVYVHNGVQKQSVIDAQVRKFFFSDINPDNYQRTFVIADHVNTEMWVCYSSTRSEPGKHCDRAIIWNWKENTWSIRDLPNVLSGAYGIIDPKVSNLWDDDPNPWDTDTSVWGEGSYNPAKSSIIFSSFQDKKL…	needle head protein		HHPR	2.8e-39	7EEQ_5	Needle head proteins; Needle head proteins and tailspike head-binding proteins, VIRAL PROTEIN; 3.96A {unidentified}
	FJK.R9-30	FJK	37021	snp	C	A	A:223 C:0	FJK_gp62c	missense_variant c.293G>T p.Cys98Phe	atggctacgatcaacaacgtaactgatctcgctattgccgctatccagtggtctgaccgtcaggatcttacccaagaacttctgatgttgttcattggtaacactactgaccgtcttaaccgattgctacgggtgagggagaacgaacacttcgaaaccctaatggccttcggtggtggcattgagatacctgagcactttgttgctctacgatctatcacgggtgactcccttatcggtggacgtactcttcagtacatcacccaggataccttcacccattatgttaactgcaactaccaacctcagggtgtaacctactacactcggttgggtaacttctggcgagtattccccgttgttcctgacggtgccccgttcattgtgaactactggact…	MATINNVTDLAIAAIQWSDRQDLTQELLMLFIGNTTDRLNRLLRVRENEHFETLMAFGGGIEIPEHFVALRSITGDSLIGGRTLQYITQDTFTHYVNCNYQPQGVTYYTRLGNFWRVFPVVPDGAPFIVNYWTVLPELSLANPTTWALTKYPQIYLYGVLEQIYLYTMDEARSQFWGQKLERAVMELQNEENAADFASTRLAIKDIER	tail protein with exopolysaccharide depolymerase		HHPR	8.6e-05	5MU4_C	Tail tubular protein A; tail tubular protein, bacteriophage, exopolysaccharide depolymerase, antibacterial activity, vir
	FIM.R60-15	FIM	33587	snp	A	C	C:60 A:0	FIM_gp42	missense_variant c.1490A>C p.Asn497Thr	gtgatcacacccgaactgatacccagtccgtttgctgcgcagggcgacaaagacccgatcccgcagacttcttccactggcttcgctaaccttcgcgacggctacacgccggactacgaaatcagcctggcgtcgaacaacccgcaggccaaagcggtcgagcgaaagattcaaaaccaactcttcttcatcgcgacccagaacgcacaggcgtggcagcggcaaatggcgccgccgtggtttcagggcatgcctggcggctatgaacagaatgcagaagtcgtgcgagtcggcaatgacggcataatgcgacgttatcgttccatggtgaatgccaacgcgagcgaccctctcagcagcacgacttgggaagaacaacccgcctggtcggtgatgcgc…	MITPELIPSPFAAQGDKDPIPQTSSTGFANLRDGYTPDYEISLASNNPQAKAVERKIQNQLFFIATQNAQAWQRQMAPPWFQGMPGGYEQNAEVVRVGNDGIMRRYRSMVNANASDPLSSTTWEEQPAWSVMRSNIPMPAGGPRLSSGGEVITTGRNFNDLLNGTWEFFSDSVVVASQNAPVYPASAGAAAGMLEAKSWVSGANTFCVQRYTDRVGNVAVRGLNAGAWTNWMYAVNVMALQQGRVTYGVAAGSANAYTLTLVPQLQGGLVDGMILRVKFNTMNTGASTINVSELGAKAIVGAANFPLTGGELGQGLIAELVFDAAGDRWRILAGAPRIQVGNADQDYQAPSWKQVKDYVASQKLTEVDWADVVNKPNVAIQDTTPWFANLELSDARPFI…	tail fiber protein with Baseplate_J domain		BLST	2.57e-08	A0A146H551-F1	Baseplate_J domain-containing protein UA=A0A146H551 UI=A0A146H551_9AGAR OS=Mycena ch
	FIM.R60-15	FIM	34348	snp	T	G	G:36 T:0	FIM_gp43	missense_variant c.59T>G p.Ile20Ser	gtgccatcaacctgcagaacggggcgcattcggggcaagcggccgcagtcactttcgatcgtggtggaagtatcttcgtcaacttcggcttggataccgacaacgttctcaaagtgggtggtggaaacatggaggcaaacgcctatccggtcatccacgccgcgtggtggaagtatcttcgtcaacttcggcttggataccgacaacgttctcaaagtgggtggtggaaacatggaggcaaacgcctatccggtcatccacgccgggaactacaataactacatcaaccaggcgctggttcaggtaggtcttggcggagtcggttcctatggcattttcgcggttctggacaatgccgctccaaccgcgaccgttcgaccaggagtggttgtggacggc…	MPSTCRTGRIRGKRPQSLSIVVEVSSSTSAWIPTTFSKWVVETWRQTPIRSSTPRGGSIFVNFGLDTDNVLKVGGGNMEANAYPVIHAGNYNNYINQALVQVGLGGVGSYGIFAVLDNAAPTATVRPGVVVDGSILIYSSCYANYHSGQRPAGTWRCMGYVVNRDANTPDSATLFQRVT	catalytic tail fiber protein with Peptidase S74 domain		HMMR	5.3e-19	Q98MT7-F1	Mll0443 protein UA=Q98MT7 UI=Q98MT7_RHILO OS=Mesorhizobium japonicum (strain LMG 294		7.7e-09	A0A7X0E6G2-F1	Peptidase S74 domain-containing protein UA=A0A7X0E6G2 UI=A0A7X0E6G2_9GAMM OS=Rhodano
	FIM.R60-15	FIM	34714	snp	A	C	C:71 A:0	FIM_gp43	missense_variant c.425A>C p.Tyr142Ser	gtgccatcaacctgcagaacggggcgcattcggggcaagcggccgcagtcactttcgatcgtggtggaagtatcttcgtcaacttcggcttggataccgacaacgttctcaaagtgggtggtggaaacatggaggcaaacgcctatccggtcatccacgccgcgtggtggaagtatcttcgtcaacttcggcttggataccgacaacgttctcaaagtgggtggtggaaacatggaggcaaacgcctatccggtcatccacgccgggaactacaataactacatcaaccaggcgctggttcaggtaggtcttggcggagtcggttcctatggcattttcgcggttctggacaatgccgctccaaccgcgaccgttcgaccaggagtggttgtggacggc…	MPSTCRTGRIRGKRPQSLSIVVEVSSSTSAWIPTTFSKWVVETWRQTPIRSSTPRGGSIFVNFGLDTDNVLKVGGGNMEANAYPVIHAGNYNNYINQALVQVGLGGVGSYGIFAVLDNAAPTATVRPGVVVDGSILIYSSCYANYHSGQRPAGTWRCMGYVVNRDANTPDSATLFQRVT	catalytic tail fiber protein with Peptidase S74 domain		HMMR	5.3e-19	Q98MT7-F1	Mll0443 protein UA=Q98MT7 UI=Q98MT7_RHILO OS=Mesorhizobium japonicum (strain LMG 294		7.7e-09	A0A7X0E6G2-F1	Peptidase S74 domain-containing protein UA=A0A7X0E6G2 UI=A0A7X0E6G2_9GAMM OS=Rhodano
	FIM.R60-15	FIM	34790	snp	C	A	A:72 C:0	FIM_gp43	missense_variant c.501C>A p.Asn167Lys	gtgccatcaacctgcagaacggggcgcattcggggcaagcggccgcagtcactttcgatcgtggtggaagtatcttcgtcaacttcggcttggataccgacaacgttctcaaagtgggtggtggaaacatggaggcaaacgcctatccggtcatccacgccgcgtggtggaagtatcttcgtcaacttcggcttggataccgacaacgttctcaaagtgggtggtggaaacatggaggcaaacgcctatccggtcatccacgccgggaactacaataactacatcaaccaggcgctggttcaggtaggtcttggcggagtcggttcctatggcattttcgcggttctggacaatgccgctccaaccgcgaccgttcgaccaggagtggttgtggacggc…	MPSTCRTGRIRGKRPQSLSIVVEVSSSTSAWIPTTFSKWVVETWRQTPIRSSTPRGGSIFVNFGLDTDNVLKVGGGNMEANAYPVIHAGNYNNYINQALVQVGLGGVGSYGIFAVLDNAAPTATVRPGVVVDGSILIYSSCYANYHSGQRPAGTWRCMGYVVNRDANTPDSATLFQRVT	catalytic tail fiber protein with Peptidase S74 domain		HMMR	5.3e-19	Q98MT7-F1	Mll0443 protein UA=Q98MT7 UI=Q98MT7_RHILO OS=Mesorhizobium japonicum (strain LMG 294		7.7e-09	A0A7X0E6G2-F1	Peptidase S74 domain-containing protein UA=A0A7X0E6G2 UI=A0A7X0E6G2_9GAMM OS=Rhodano
	FIM.R60-30	FIM	4435	snp	G	A	A:166 G:0	FIM_gp8c	missense_variant c.329C>T p.Ala110Val	atgaccgaccagaacgaattcaccccggaagccatcgagaaggcgaaagaccgcatccgcaaactgactgccatggcggccgactcctccagcccgcacgaagccgccattgcagccgagcgtgtgaagaagctgaaggacaaatatgaccttcacgacttcgaagtgaccggcgagattcgcgaagagttcgatgagcagatcgcgactcgttactattccgcaatcccgaactggatgaagttcttctcggtggccgtggcgacgtacaacgactgcatcatggatttcgccggtggcatcaacgatcaccgagcgaccgccaaggcttcttggcacgccgcaaacggcgggactacgaagcgctggggtcatgccgtccgctttaaaggctacaaa…	MTDQNEFTPEAIEKAKDRIRKLTAMAADSSSPHEAAIAAERVKKLKDKYDLHDFEVTGEIREEFDEQIATRYYSAIPNWMKFFSVAVATYNDCIMDFAGGINDHRATAKASWHAANGGTTKRWGHAVRFKGYKSDVELAVNMFNSLVEAVDRLCREYQKAQGYGRFNVKVAAQFKLAATQEISYRLQAITRKRMELVSSAGTSLVVVKEAAVHEHFGDPGYKKSNVTKLMRLDDSDGRRAFNAGTNAGRNLEIVRSVED	hypothetical protein
	FIM.R60-30	FIM	33587	snp	A	C	C:133 A:0	FIM_gp42	missense_variant c.1490A>C p.Asn497Thr	gtgatcacacccgaactgatacccagtccgtttgctgcgcagggcgacaaagacccgatcccgcagacttcttccactggcttcgctaaccttcgcgacggctacacgccggactacgaaatcagcctggcgtcgaacaacccgcaggccaaagcggtcgagcgaaagattcaaaaccaactcttcttcatcgcgacccagaacgcacaggcgtggcagcggcaaatggcgccgccgtggtttcagggcatgcctggcggctatgaacagaatgcagaagtcgtgcgagtcggcaatgacggcataatgcgacgttatcgttccatggtgaatgccaacgcgagcgaccctctcagcagcacgacttgggaagaacaacccgcctggtcggtgatgcgc…	MITPELIPSPFAAQGDKDPIPQTSSTGFANLRDGYTPDYEISLASNNPQAKAVERKIQNQLFFIATQNAQAWQRQMAPPWFQGMPGGYEQNAEVVRVGNDGIMRRYRSMVNANASDPLSSTTWEEQPAWSVMRSNIPMPAGGPRLSSGGEVITTGRNFNDLLNGTWEFFSDSVVVASQNAPVYPASAGAAAGMLEAKSWVSGANTFCVQRYTDRVGNVAVRGLNAGAWTNWMYAVNVMALQQGRVTYGVAAGSANAYTLTLVPQLQGGLVDGMILRVKFNTMNTGASTINVSELGAKAIVGAANFPLTGGELGQGLIAELVFDAAGDRWRILAGAPRIQVGNADQDYQAPSWKQVKDYVASQKLTEVDWADVVNKPNVAIQDTTPWFANLELSDARPFI…	tail fiber protein with Baseplate_J domain		BLST	2.57e-08	A0A146H551-F1	Baseplate_J domain-containing protein UA=A0A146H551 UI=A0A146H551_9AGAR OS=Mycena ch
	FIM.R60-30	FIM	34132	snp	A	G	G:114 A:0	FIM_gp42	missense_variant c.2035A>G p.Ile679Val	gtgatcacacccgaactgatacccagtccgtttgctgcgcagggcgacaaagacccgatcccgcagacttcttccactggcttcgctaaccttcgcgacggctacacgccggactacgaaatcagcctggcgtcgaacaacccgcaggccaaagcggtcgagcgaaagattcaaaaccaactcttcttcatcgcgacccagaacgcacaggcgtggcagcggcaaatggcgccgccgtggtttcagggcatgcctggcggctatgaacagaatgcagaagtcgtgcgagtcggcaatgacggcataatgcgacgttatcgttccatggtgaatgccaacgcgagcgaccctctcagcagcacgacttgggaagaacaacccgcctggtcggtgatgcgc…	MITPELIPSPFAAQGDKDPIPQTSSTGFANLRDGYTPDYEISLASNNPQAKAVERKIQNQLFFIATQNAQAWQRQMAPPWFQGMPGGYEQNAEVVRVGNDGIMRRYRSMVNANASDPLSSTTWEEQPAWSVMRSNIPMPAGGPRLSSGGEVITTGRNFNDLLNGTWEFFSDSVVVASQNAPVYPASAGAAAGMLEAKSWVSGANTFCVQRYTDRVGNVAVRGLNAGAWTNWMYAVNVMALQQGRVTYGVAAGSANAYTLTLVPQLQGGLVDGMILRVKFNTMNTGASTINVSELGAKAIVGAANFPLTGGELGQGLIAELVFDAAGDRWRILAGAPRIQVGNADQDYQAPSWKQVKDYVASQKLTEVDWADVVNKPNVAIQDTTPWFANLELSDARPFI…	tail fiber protein with Baseplate_J domain		BLST	2.57e-08	A0A146H551-F1	Baseplate_J domain-containing protein UA=A0A146H551 UI=A0A146H551_9AGAR OS=Mycena ch
	FIM.R60-30	FIM	34348	snp	T	G	G:52 T:0	FIM_gp43	missense_variant c.59T>G p.Ile20Ser	gtgccatcaacctgcagaacggggcgcattcggggcaagcggccgcagtcactttcgatcgtggtggaagtatcttcgtcaacttcggcttggataccgacaacgttctcaaagtgggtggtggaaacatggaggcaaacgcctatccggtcatccacgccgcgtggtggaagtatcttcgtcaacttcggcttggataccgacaacgttctcaaagtgggtggtggaaacatggaggcaaacgcctatccggtcatccacgccgggaactacaataactacatcaaccaggcgctggttcaggtaggtcttggcggagtcggttcctatggcattttcgcggttctggacaatgccgctccaaccgcgaccgttcgaccaggagtggttgtggacggc…	MPSTCRTGRIRGKRPQSLSIVVEVSSSTSAWIPTTFSKWVVETWRQTPIRSSTPRGGSIFVNFGLDTDNVLKVGGGNMEANAYPVIHAGNYNNYINQALVQVGLGGVGSYGIFAVLDNAAPTATVRPGVVVDGSILIYSSCYANYHSGQRPAGTWRCMGYVVNRDANTPDSATLFQRVT	catalytic tail fiber protein with Peptidase S74 domain		HMMR	5.3e-19	Q98MT7-F1	Mll0443 protein UA=Q98MT7 UI=Q98MT7_RHILO OS=Mesorhizobium japonicum (strain LMG 294		7.7e-09	A0A7X0E6G2-F1	Peptidase S74 domain-containing protein UA=A0A7X0E6G2 UI=A0A7X0E6G2_9GAMM OS=Rhodano
	FIM.R60-30	FIM	34653	snp	A	G	G:139 A:0	FIM_gp43	missense_variant c.364A>G p.Thr122Ala	gtgccatcaacctgcagaacggggcgcattcggggcaagcggccgcagtcactttcgatcgtggtggaagtatcttcgtcaacttcggcttggataccgacaacgttctcaaagtgggtggtggaaacatggaggcaaacgcctatccggtcatccacgccgcgtggtggaagtatcttcgtcaacttcggcttggataccgacaacgttctcaaagtgggtggtggaaacatggaggcaaacgcctatccggtcatccacgccgggaactacaataactacatcaaccaggcgctggttcaggtaggtcttggcggagtcggttcctatggcattttcgcggttctggacaatgccgctccaaccgcgaccgttcgaccaggagtggttgtggacggc…	MPSTCRTGRIRGKRPQSLSIVVEVSSSTSAWIPTTFSKWVVETWRQTPIRSSTPRGGSIFVNFGLDTDNVLKVGGGNMEANAYPVIHAGNYNNYINQALVQVGLGGVGSYGIFAVLDNAAPTATVRPGVVVDGSILIYSSCYANYHSGQRPAGTWRCMGYVVNRDANTPDSATLFQRVT	catalytic tail fiber protein with Peptidase S74 domain		HMMR	5.3e-19	Q98MT7-F1	Mll0443 protein UA=Q98MT7 UI=Q98MT7_RHILO OS=Mesorhizobium japonicum (strain LMG 294		7.7e-09	A0A7X0E6G2-F1	Peptidase S74 domain-containing protein UA=A0A7X0E6G2 UI=A0A7X0E6G2_9GAMM OS=Rhodano
	FIM.R60-30	FIM	34714	snp	A	C	C:152 A:1	FIM_gp43	missense_variant c.425A>C p.Tyr142Ser	gtgccatcaacctgcagaacggggcgcattcggggcaagcggccgcagtcactttcgatcgtggtggaagtatcttcgtcaacttcggcttggataccgacaacgttctcaaagtgggtggtggaaacatggaggcaaacgcctatccggtcatccacgccgcgtggtggaagtatcttcgtcaacttcggcttggataccgacaacgttctcaaagtgggtggtggaaacatggaggcaaacgcctatccggtcatccacgccgggaactacaataactacatcaaccaggcgctggttcaggtaggtcttggcggagtcggttcctatggcattttcgcggttctggacaatgccgctccaaccgcgaccgttcgaccaggagtggttgtggacggc…	MPSTCRTGRIRGKRPQSLSIVVEVSSSTSAWIPTTFSKWVVETWRQTPIRSSTPRGGSIFVNFGLDTDNVLKVGGGNMEANAYPVIHAGNYNNYINQALVQVGLGGVGSYGIFAVLDNAAPTATVRPGVVVDGSILIYSSCYANYHSGQRPAGTWRCMGYVVNRDANTPDSATLFQRVT	catalytic tail fiber protein with Peptidase S74 domain		HMMR	5.3e-19	Q98MT7-F1	Mll0443 protein UA=Q98MT7 UI=Q98MT7_RHILO OS=Mesorhizobium japonicum (strain LMG 294		7.7e-09	A0A7X0E6G2-F1	Peptidase S74 domain-containing protein UA=A0A7X0E6G2 UI=A0A7X0E6G2_9GAMM OS=Rhodano
	FIM.R60-30	FIM	34790	snp	C	A	A:137 C:0	FIM_gp43	missense_variant c.501C>A p.Asn167Lys	gtgccatcaacctgcagaacggggcgcattcggggcaagcggccgcagtcactttcgatcgtggtggaagtatcttcgtcaacttcggcttggataccgacaacgttctcaaagtgggtggtggaaacatggaggcaaacgcctatccggtcatccacgccgcgtggtggaagtatcttcgtcaacttcggcttggataccgacaacgttctcaaagtgggtggtggaaacatggaggcaaacgcctatccggtcatccacgccgggaactacaataactacatcaaccaggcgctggttcaggtaggtcttggcggagtcggttcctatggcattttcgcggttctggacaatgccgctccaaccgcgaccgttcgaccaggagtggttgtggacggc…	MPSTCRTGRIRGKRPQSLSIVVEVSSSTSAWIPTTFSKWVVETWRQTPIRSSTPRGGSIFVNFGLDTDNVLKVGGGNMEANAYPVIHAGNYNNYINQALVQVGLGGVGSYGIFAVLDNAAPTATVRPGVVVDGSILIYSSCYANYHSGQRPAGTWRCMGYVVNRDANTPDSATLFQRVT	catalytic tail fiber protein with Peptidase S74 domain		HMMR	5.3e-19	Q98MT7-F1	Mll0443 protein UA=Q98MT7 UI=Q98MT7_RHILO OS=Mesorhizobium japonicum (strain LMG 294		7.7e-09	A0A7X0E6G2-F1	Peptidase S74 domain-containing protein UA=A0A7X0E6G2 UI=A0A7X0E6G2_9GAMM OS=Rhodano
	FIM.R60-30	FIM	34879	snp	A	G	G:124 A:0	FIM_gp44	missense_variant c.49A>G p.Ile17Val	atgaaatggacgcggatcagaaaccctcgttggctggatgaaacaaacatccacgccatggtgactttcgatgggatcggggaagttcctttcaccgccaatccgcacgacgtggaggcccacggaagggccatccacgctgcgatcctatccggggcgcacggacctatcgccccggtcgatgcgaagcgggagcaggccttgcaggacgctatacgggccagggaaaagcgggctatccttcgtgatacccgctggcccatagatcgtcacgacgagcagaggcggctgggtatcgaaaccacggacggacctgggttgatagcagcccttgttcactggaggcagcagattcgcgattggaatagcggggatcggccgcgacttcccatggctctg…	MKWTRIRNPRWLDETNIHAMVTFDGIGEVPFTANPHDVEAHGRAIHAAILSGAHGPIAPVDAKREQALQDAIRAREKRAILRDTRWPIDRHDEQRRLGIETTDGPGLIAALVHWRQQIRDWNSGDRPRLPMALKTMFKNQEY	tail fiber assembly domain protein		HMMR	3.3e-54	A0A3M5JE48-F1	Tail fiber assembly domain protein UA=A0A3M5JE48 UI=A0A3M5JE48_PSEAV OS=Pseudomonas
	MK.R3-15	MK	7066	complex	CT	TA	TA:24 CT:0	MK_gp9	missense_variant c.207_208delCTinsTA p.Ser70Thr	atgctctatcctaccttctccatgaccaacttcgtcaagctagatttgattagaagagggcagcccggagacgacggttttggaagacctacccctccagttgagacagtagtaacaatcacagctaacgttcaacctatcgaaaaatcgacagacactcgtatccttccagaggccgacagaagcaaggcttgcttcaaggtgtactccagaggcgaagagattcgccagttaaaggaaggcccgggagggtggagtgccgatagattcatgtgggaaggagagttgtatgaagttatgaaagtcatcaactattcgatgggaatcctaaaccattacaaagcaatttgtatgagagtagagaggaatagcacagcatga	MLYPTFSMTNFVKLDLIRRGQPGDDGFGRPTPPVETVVTITANVQPIEKSTDTRILPEADRSKACFKVYSRGEEIRQLKEGPGGWSADRFMWEGELYEVMKVINYSMGILNHYKAICMRVERNSTA	head-tail joining protein		HHPR	1.1e-14	7KJK_D4	Head completion protein; Myoviridae, Phage, 6-fold neck region, VIRAL PROTEIN;{Vibrio phage XM1}
	MK.R3-15	MK & JS	18912	snp	C	T	T:132 C:0	MK_gp24	missense_variant c.449C>T p.Ala150Val	atggctgtcaaccaatttgacagagaagattatctggaggtggcccgggaacgggtcactgaacagtttaaagagaagccgatctttgatcgcttcctgcaagtgctattgtctggtaagtttgatatccagaatgcactggaagacctccagactctccggtctctggacacagccaccgggaagcaactggacattatcggagacattgtagggcgaccacgcggtctagtgtaccaagatattttcaactattttggattcgctggaacggagcgtgcaggttctttcggaagcctgtcggaccctacggtcggtgctccatggtactcggtcggtgctccaactggtaacgccagagagccgagcgacgaagagtatcggatgatcctgaaagca…	MAVNQFDREDYLEVARERVTEQFKEKPIFDRFLQVLLSGKFDIQNALEDLQTLRSLDTATGKQLDIIGDIVGRPRGLVYQDIFNYFGFAGTERAGSFGSLSDPTVGAPWYSVGAPTGNAREPSDEEYRMILKAKIIKNRTNSTPEQVIEAYKFVFGVPEVFLEEYAPAAVRIGIGKILTNVERSLLFDLGGAGALLPKTIGVNYTYTEFQAGRVFATEGFPGGQGVGDLNDPTVGGILTNLVT	tail protein with Baseplate_J domain		HMMR	5.6e-49	A0A1A9WSI5-F1	Baseplate_J domain-containing protein UA=A0A1A9WSI5 UI=A0A1A9WSI5_9MUSC OS=Glossina
	MK.R3-15	JS	21425	snp	G	A	A:24 G:0	JS_gp26	missense_variant c.248G>A p.Arg83Lys	atggggttcgaatgcgaggtaaatcatcctcagtggggatggattccgttctacgcttgcgattacgatgacactgcgaaagtcgtttacgactctattgttaaagctatcgacgatggcgtaattccagagccagaagacgtatcggacagggatttggaattcgaagcaagggtttggagaaacaatgaactaactcttgcagatcgtcaagtagagattgctatcgacgatgaagacgaagtaagagagaaggcttggcgtaagtatcgttctgcactacgtaaatggccagagcacaagaacttcccatccgaaaagagcaaacctaaagctcctaaagaataa	MGFECEVNHPQWGWIPFYACDYDDTAKVVYDSIVKAIDDGVIPEPEDVSDRDLEFEARVWRNNELTLADRQVEIAIDDEDEVREKAWRKYRSALRKWPEHKNFPSEKSKPKAPKE	tail fiber assembly protein		HHBL	5.7e-09	UniRef100_A0A1L5C071	Putative tail fiber assembly protein n=1 Tax=Aquamicrobium phage P14 TaxID=1927013 RepID=A0A1L5C071_9CAUD
	MK.R3-30	MK	7066	complex	CT	TA	TA:10 CT:0	MK_gp9	missense_variant c.207_208delCTinsTA p.Ser70Thr	atgctctatcctaccttctccatgaccaacttcgtcaagctagatttgattagaagagggcagcccggagacgacggttttggaagacctacccctccagttgagacagtagtaacaatcacagctaacgttcaacctatcgaaaaatcgacagacactcgtatccttccagaggccgacagaagcaaggcttgcttcaaggtgtactccagaggcgaagagattcgccagttaaaggaaggcccgggagggtggagtgccgatagattcatgtgggaaggagagttgtatgaagttatgaaagtcatcaactattcgatgggaatcctaaaccattacaaagcaatttgtatgagagtagagaggaatagcacagcatga	MLYPTFSMTNFVKLDLIRRGQPGDDGFGRPTPPVETVVTITANVQPIEKSTDTRILPEADRSKACFKVYSRGEEIRQLKEGPGGWSADRFMWEGELYEVMKVINYSMGILNHYKAICMRVERNSTA	head-tail joining protein		HHPR	1.1e-14	7KJK_D4	Head completion protein; Myoviridae, Phage, 6-fold neck region, VIRAL PROTEIN;{Vibrio phage XM1}
	MK.R3-30	MK & JS	21108	snp	T	C	C:97 T:0	MK_gp25	missense_variant c.1903T>C p.Tyr635His	atggctgattacagtcaactacctattgaaaatatttggtccacaggcggggatatggtagccccgacccctgcgcagcagcaaggcggatggggtattcagtcggttcctcgccaatggtggaactggaagtggaaccttcacgatactaacctagcgtatttgctacagaagggcatcccagagtggactagtacacaagagtacattgctaacaaatcgttctgcactagaggtggatttgtttacaaggctgttcgtacgcatacaggaagcgaccctgcacaagttagtgccaactgggttcgagcttttgcagattacaccacagctagttcagcactagggggcctgactccaagggaaggaggtattcctttcttcattagcgctacagga…	MADYSQLPIENIWSTGGDMVAPTPAQQQGGWGIQSVPRQWWNWKWNLHDTNLAYLLQKGIPEWTSTQEYIANKSFCTRGGFVYKAVRTHTGSDPAQVSANWVRAFADYTTASSALGGLTPREGGIPFFISATGASVFDSTAYGRGMLNVANASAARSYISAQESSVVLSNLSTVTRAANTVPYFNTDTSMATFNITAFGRGLVNAANAENARNFLELANSAIITADPANRAHTLVYRDAAGNFNAGVITATLSGNATTANKLRTPVTINGVAFDGSQNIVLPGLDTSYAGTVARLHINGANLSSADKTTQLALRNKSDNDWISLAVVDDNILQFVFRSATNPVVQIGNEVILHTGNQFSLGPTLTDARSRLGLDRLTQGSSDTQVFPSTLNNGPYLTVQ…	endosialidase-like tail fiber protein		HMMR	1.6e-09	A0A4R2Y6R2-F1	Endosialidase-like protein UA=A0A4R2Y6R2 UI=A0A4R2Y6R2_9HYPH OS=Ochrobactrum sp. BH3
	MK.R3-30	JS	21425	snp	G	A	A:12 G:0	JS_gp26	missense_variant c.248G>A p.Arg83Lys	atggggttcgaatgcgaggtaaatcatcctcagtggggatggattccgttctacgcttgcgattacgatgacactgcgaaagtcgtttacgactctattgttaaagctatcgacgatggcgtaattccagagccagaagacgtatcggacagggatttggaattcgaagcaagggtttggagaaacaatgaactaactcttgcagatcgtcaagtagagattgctatcgacgatgaagacgaagtaagagagaaggcttggcgtaagtatcgttctgcactacgtaaatggccagagcacaagaacttcccatccgaaaagagcaaacctaaagctcctaaagaataa	MGFECEVNHPQWGWIPFYACDYDDTAKVVYDSIVKAIDDGVIPEPEDVSDRDLEFEARVWRNNELTLADRQVEIAIDDEDEVREKAWRKYRSALRKWPEHKNFPSEKSKPKAPKE	tail fiber assembly protein		HHBL	5.7e-09	UniRef100_A0A1L5C071	Putative tail fiber assembly protein n=1 Tax=Aquamicrobium phage P14 TaxID=1927013 RepID=A0A1L5C071_9CAUD
	MK.R57-15	MK	7066	complex	CT	TA	TA:11 CT:0	MK_gp9	missense_variant c.207_208delCTinsTA p.Ser70Thr	atgctctatcctaccttctccatgaccaacttcgtcaagctagatttgattagaagagggcagcccggagacgacggttttggaagacctacccctccagttgagacagtagtaacaatcacagctaacgttcaacctatcgaaaaatcgacagacactcgtatccttccagaggccgacagaagcaaggcttgcttcaaggtgtactccagaggcgaagagattcgccagttaaaggaaggcccgggagggtggagtgccgatagattcatgtgggaaggagagttgtatgaagttatgaaagtcatcaactattcgatgggaatcctaaaccattacaaagcaatttgtatgagagtagagaggaatagcacagcatga	MLYPTFSMTNFVKLDLIRRGQPGDDGFGRPTPPVETVVTITANVQPIEKSTDTRILPEADRSKACFKVYSRGEEIRQLKEGPGGWSADRFMWEGELYEVMKVINYSMGILNHYKAICMRVERNSTA	head-tail joining protein		HHPR	1.1e-14	7KJK_D4	Head completion protein; Myoviridae, Phage, 6-fold neck region, VIRAL PROTEIN;{Vibrio phage XM1}
	MK.R57-15	MK & JS	18912	snp	C	T	T:72 C:0	MK_gp24	missense_variant c.449C>T p.Ala150Val	atggctgtcaaccaatttgacagagaagattatctggaggtggcccgggaacgggtcactgaacagtttaaagagaagccgatctttgatcgcttcctgcaagtgctattgtctggtaagtttgatatccagaatgcactggaagacctccagactctccggtctctggacacagccaccgggaagcaactggacattatcggagacattgtagggcgaccacgcggtctagtgtaccaagatattttcaactattttggattcgctggaacggagcgtgcaggttctttcggaagcctgtcggaccctacggtcggtgctccatggtactcggtcggtgctccaactggtaacgccagagagccgagcgacgaagagtatcggatgatcctgaaagca…	MAVNQFDREDYLEVARERVTEQFKEKPIFDRFLQVLLSGKFDIQNALEDLQTLRSLDTATGKQLDIIGDIVGRPRGLVYQDIFNYFGFAGTERAGSFGSLSDPTVGAPWYSVGAPTGNAREPSDEEYRMILKAKIIKNRTNSTPEQVIEAYKFVFGVPEVFLEEYAPAAVRIGIGKILTNVERSLLFDLGGAGALLPKTIGVNYTYTEFQAGRVFATEGFPGGQGVGDLNDPTVGGILTNLVT	tail protein with Baseplate_J domain		HMMR	5.6e-49	A0A1A9WSI5-F1	Baseplate_J domain-containing protein UA=A0A1A9WSI5 UI=A0A1A9WSI5_9MUSC OS=Glossina
	MK.R57-15	JS	21425	snp	G	A	A:17 G:0	JS_gp26	missense_variant c.248G>A p.Arg83Lys	atggggttcgaatgcgaggtaaatcatcctcagtggggatggattccgttctacgcttgcgattacgatgacactgcgaaagtcgtttacgactctattgttaaagctatcgacgatggcgtaattccagagccagaagacgtatcggacagggatttggaattcgaagcaagggtttggagaaacaatgaactaactcttgcagatcgtcaagtagagattgctatcgacgatgaagacgaagtaagagagaaggcttggcgtaagtatcgttctgcactacgtaaatggccagagcacaagaacttcccatccgaaaagagcaaacctaaagctcctaaagaataa	MGFECEVNHPQWGWIPFYACDYDDTAKVVYDSIVKAIDDGVIPEPEDVSDRDLEFEARVWRNNELTLADRQVEIAIDDEDEVREKAWRKYRSALRKWPEHKNFPSEKSKPKAPKE	tail fiber assembly protein		HHBL	5.7e-09	UniRef100_A0A1L5C071	Putative tail fiber assembly protein n=1 Tax=Aquamicrobium phage P14 TaxID=1927013 RepID=A0A1L5C071_9CAUD
	MK.R57-30	JS	7067	complex	TA	CT	CT:12 TA:0	JS_gp9	missense_variant c.207_208delTAinsCT p.Thr70Ser	atgctctacccaaccttcgctatgacaaactatgtcagcctagacctaatcaggcgaggccagcccggcgatgatggtttcggaagacccacgcctcctgttgagacgactgtaaccattacagccaacgttcagcctatcgagaagtccacagacactagaatcctaccagaggccgacagaagtaaagcttgcttcaaggtgtataccagaggcgaagagattcgtcaattgaaggaaggccctaacggatggagtgcagacagattcgagtgggaaggtgaactgtacgaggttatgaaagtcatcaactattcgatgggcattctgaaccattacaaagcaatttgcatgagagtagagaggaacagtacagcatga	MLYPTFAMTNYVSLDLIRRGQPGDDGFGRPTPPVETTVTITANVQPIEKSTDTRILPEADRSKACFKVYTRGEEIRQLKEGPNGWSADRFEWEGELYEVMKVINYSMGILNHYKAICMRVERNSTA	head-tail adapter protein		HMMR	6.6e-08	A0A5M8SIV7-F1	Phage head-tail adapter protein UA=A0A5M8SIV7 UI=A0A5M8SIV7_9BACT OS=Acidobacteria b
	MK.R57-30	MK & JS	8576	snp	A	G	G:57 A:1	MK_gp11	missense_variant c.764A>G p.Gln255Arg	atgactgttcttactgatgtaattgacattcagatcagccgtgagactgctgctgtcgcacagacaaacttcaacgttcctctgttcatcgcttctcacacaaacttctcggaacgtgccagagtctacaacagcctgaaaggtgtcgctgaagacttcggagaatccgatccaacatatcttgccgctgttcgctacttcggtcaagctctcaagcctcgcagtctagttatcggacgcagacaagttccttctgctaccgtctctgtcagtgttgttcaggaaggacaaagctacgtccttaccgttaacggactacctgtcagctatgttagccagcaagacgacactgccaccctgattgcaactggcctaaaagctgcatatgatgttacccct…	MTVLTDVIDIQISRETAAVAQTNFNVPLFIASHTNFSERARVYNSLKGVAEDFGESDPTYLAAVRYFGQALKPRSLVIGRRQVPSATVSVSVVQEGQSYVLTVNGLPVSYVSQQDDTATLIATGLKAAYDVTPVVGVTVTDNEDGTLTVASNGDWSLKVSSNLTMAAAPSTEGWPAAITAVQGENDEWYALSIDSHADDDIMAVATHIEGTKKVFIGATAQANTKTSAENDIASRLVAAGFQRTALIYHPNADAQFPECAWVGYQLQEQPGSNTWTHKALAAVDAYRLTPTESTNLKNKNVTTFERVGGVNRTFGGAMAGGEWIDVMIFVDWLEARMTERLWFRMANSKKIPYDAVGATILESEIRAQLNEGIRVGGLAEAPAPKVFVPDVLSMSPNMR…	structural protein with lipase		HMMR	1e-120	A0A0A2W5K0-F1	Lipase UA=A0A0A2W5K0 UI=A0A0A2W5K0_BEABA OS=Beauveria bassiana D1-5 OX=1245745 GN=BB
	MK.R57-30	MK & JS	21108	snp	T	C	C:63 T:0	MK_gp25	missense_variant c.1903T>C p.Tyr635His	atggctgattacagtcaactacctattgaaaatatttggtccacaggcggggatatggtagccccgacccctgcgcagcagcaaggcggatggggtattcagtcggttcctcgccaatggtggaactggaagtggaaccttcacgatactaacctagcgtatttgctacagaagggcatcccagagtggactagtacacaagagtacattgctaacaaatcgttctgcactagaggtggatttgtttacaaggctgttcgtacgcatacaggaagcgaccctgcacaagttagtgccaactgggttcgagcttttgcagattacaccacagctagttcagcactagggggcctgactccaagggaaggaggtattcctttcttcattagcgctacagga…	MADYSQLPIENIWSTGGDMVAPTPAQQQGGWGIQSVPRQWWNWKWNLHDTNLAYLLQKGIPEWTSTQEYIANKSFCTRGGFVYKAVRTHTGSDPAQVSANWVRAFADYTTASSALGGLTPREGGIPFFISATGASVFDSTAYGRGMLNVANASAARSYISAQESSVVLSNLSTVTRAANTVPYFNTDTSMATFNITAFGRGLVNAANAENARNFLELANSAIITADPANRAHTLVYRDAAGNFNAGVITATLSGNATTANKLRTPVTINGVAFDGSQNIVLPGLDTSYAGTVARLHINGANLSSADKTTQLALRNKSDNDWISLAVVDDNILQFVFRSATNPVVQIGNEVILHTGNQFSLGPTLTDARSRLGLDRLTQGSSDTQVFPSTLNNGPYLTVQ…	endosialidase-like tail fiber protein		HMMR	1.6e-09	A0A4R2Y6R2-F1	Endosialidase-like protein UA=A0A4R2Y6R2 UI=A0A4R2Y6R2_9HYPH OS=Ochrobactrum sp. BH3
	MK.R84-15	JS	7067	complex	TA	CT	CT:13 TA:0	JS_gp9	missense_variant c.207_208delTAinsCT p.Thr70Ser	atgctctacccaaccttcgctatgacaaactatgtcagcctagacctaatcaggcgaggccagcccggcgatgatggtttcggaagacccacgcctcctgttgagacgactgtaaccattacagccaacgttcagcctatcgagaagtccacagacactagaatcctaccagaggccgacagaagtaaagcttgcttcaaggtgtataccagaggcgaagagattcgtcaattgaaggaaggccctaacggatggagtgcagacagattcgagtgggaaggtgaactgtacgaggttatgaaagtcatcaactattcgatgggcattctgaaccattacaaagcaatttgcatgagagtagagaggaacagtacagcatga	MLYPTFAMTNYVSLDLIRRGQPGDDGFGRPTPPVETTVTITANVQPIEKSTDTRILPEADRSKACFKVYTRGEEIRQLKEGPNGWSADRFEWEGELYEVMKVINYSMGILNHYKAICMRVERNSTA	head-tail adapter protein		HMMR	6.6e-08	A0A5M8SIV7-F1	Phage head-tail adapter protein UA=A0A5M8SIV7 UI=A0A5M8SIV7_9BACT OS=Acidobacteria b
	MK.R84-15	MK & JS	8576	snp	A	G	G:103 A:0	MK_gp11	missense_variant c.764A>G p.Gln255Arg	atgactgttcttactgatgtaattgacattcagatcagccgtgagactgctgctgtcgcacagacaaacttcaacgttcctctgttcatcgcttctcacacaaacttctcggaacgtgccagagtctacaacagcctgaaaggtgtcgctgaagacttcggagaatccgatccaacatatcttgccgctgttcgctacttcggtcaagctctcaagcctcgcagtctagttatcggacgcagacaagttccttctgctaccgtctctgtcagtgttgttcaggaaggacaaagctacgtccttaccgttaacggactacctgtcagctatgttagccagcaagacgacactgccaccctgattgcaactggcctaaaagctgcatatgatgttacccct…	MTVLTDVIDIQISRETAAVAQTNFNVPLFIASHTNFSERARVYNSLKGVAEDFGESDPTYLAAVRYFGQALKPRSLVIGRRQVPSATVSVSVVQEGQSYVLTVNGLPVSYVSQQDDTATLIATGLKAAYDVTPVVGVTVTDNEDGTLTVASNGDWSLKVSSNLTMAAAPSTEGWPAAITAVQGENDEWYALSIDSHADDDIMAVATHIEGTKKVFIGATAQANTKTSAENDIASRLVAAGFQRTALIYHPNADAQFPECAWVGYQLQEQPGSNTWTHKALAAVDAYRLTPTESTNLKNKNVTTFERVGGVNRTFGGAMAGGEWIDVMIFVDWLEARMTERLWFRMANSKKIPYDAVGATILESEIRAQLNEGIRVGGLAEAPAPKVFVPDVLSMSPNMR…	structural protein with lipase		HMMR	1e-120	A0A0A2W5K0-F1	Lipase UA=A0A0A2W5K0 UI=A0A0A2W5K0_BEABA OS=Beauveria bassiana D1-5 OX=1245745 GN=BB
	MK.R84-15	MK & JS	21108	snp	T	C	C:107 T:0	MK_gp25	missense_variant c.1903T>C p.Tyr635His	atggctgattacagtcaactacctattgaaaatatttggtccacaggcggggatatggtagccccgacccctgcgcagcagcaaggcggatggggtattcagtcggttcctcgccaatggtggaactggaagtggaaccttcacgatactaacctagcgtatttgctacagaagggcatcccagagtggactagtacacaagagtacattgctaacaaatcgttctgcactagaggtggatttgtttacaaggctgttcgtacgcatacaggaagcgaccctgcacaagttagtgccaactgggttcgagcttttgcagattacaccacagctagttcagcactagggggcctgactccaagggaaggaggtattcctttcttcattagcgctacagga…	MADYSQLPIENIWSTGGDMVAPTPAQQQGGWGIQSVPRQWWNWKWNLHDTNLAYLLQKGIPEWTSTQEYIANKSFCTRGGFVYKAVRTHTGSDPAQVSANWVRAFADYTTASSALGGLTPREGGIPFFISATGASVFDSTAYGRGMLNVANASAARSYISAQESSVVLSNLSTVTRAANTVPYFNTDTSMATFNITAFGRGLVNAANAENARNFLELANSAIITADPANRAHTLVYRDAAGNFNAGVITATLSGNATTANKLRTPVTINGVAFDGSQNIVLPGLDTSYAGTVARLHINGANLSSADKTTQLALRNKSDNDWISLAVVDDNILQFVFRSATNPVVQIGNEVILHTGNQFSLGPTLTDARSRLGLDRLTQGSSDTQVFPSTLNNGPYLTVQ…	endosialidase-like tail fiber protein		HMMR	1.6e-09	A0A4R2Y6R2-F1	Endosialidase-like protein UA=A0A4R2Y6R2 UI=A0A4R2Y6R2_9HYPH OS=Ochrobactrum sp. BH3
	MK.R84-15	JS	21425	snp	G	A	A:11 G:0	JS_gp26	missense_variant c.248G>A p.Arg83Lys	atggggttcgaatgcgaggtaaatcatcctcagtggggatggattccgttctacgcttgcgattacgatgacactgcgaaagtcgtttacgactctattgttaaagctatcgacgatggcgtaattccagagccagaagacgtatcggacagggatttggaattcgaagcaagggtttggagaaacaatgaactaactcttgcagatcgtcaagtagagattgctatcgacgatgaagacgaagtaagagagaaggcttggcgtaagtatcgttctgcactacgtaaatggccagagcacaagaacttcccatccgaaaagagcaaacctaaagctcctaaagaataa	MGFECEVNHPQWGWIPFYACDYDDTAKVVYDSIVKAIDDGVIPEPEDVSDRDLEFEARVWRNNELTLADRQVEIAIDDEDEVREKAWRKYRSALRKWPEHKNFPSEKSKPKAPKE	tail fiber assembly protein		HHBL	5.7e-09	UniRef100_A0A1L5C071	Putative tail fiber assembly protein n=1 Tax=Aquamicrobium phage P14 TaxID=1927013 RepID=A0A1L5C071_9CAUD
	MK.R84-30	JS	7067	complex	TA	CT	CT:21 TA:0	JS_gp9	missense_variant c.207_208delTAinsCT p.Thr70Ser	atgctctacccaaccttcgctatgacaaactatgtcagcctagacctaatcaggcgaggccagcccggcgatgatggtttcggaagacccacgcctcctgttgagacgactgtaaccattacagccaacgttcagcctatcgagaagtccacagacactagaatcctaccagaggccgacagaagtaaagcttgcttcaaggtgtataccagaggcgaagagattcgtcaattgaaggaaggccctaacggatggagtgcagacagattcgagtgggaaggtgaactgtacgaggttatgaaagtcatcaactattcgatgggcattctgaaccattacaaagcaatttgcatgagagtagagaggaacagtacagcatga	MLYPTFAMTNYVSLDLIRRGQPGDDGFGRPTPPVETTVTITANVQPIEKSTDTRILPEADRSKACFKVYTRGEEIRQLKEGPNGWSADRFEWEGELYEVMKVINYSMGILNHYKAICMRVERNSTA	head-tail adapter protein		HMMR	6.6e-08	A0A5M8SIV7-F1	Phage head-tail adapter protein UA=A0A5M8SIV7 UI=A0A5M8SIV7_9BACT OS=Acidobacteria b
	MK.R84-30	MK & JS	8576	snp	A	G	G:105 A:0	MK_gp11	missense_variant c.764A>G p.Gln255Arg	atgactgttcttactgatgtaattgacattcagatcagccgtgagactgctgctgtcgcacagacaaacttcaacgttcctctgttcatcgcttctcacacaaacttctcggaacgtgccagagtctacaacagcctgaaaggtgtcgctgaagacttcggagaatccgatccaacatatcttgccgctgttcgctacttcggtcaagctctcaagcctcgcagtctagttatcggacgcagacaagttccttctgctaccgtctctgtcagtgttgttcaggaaggacaaagctacgtccttaccgttaacggactacctgtcagctatgttagccagcaagacgacactgccaccctgattgcaactggcctaaaagctgcatatgatgttacccct…	MTVLTDVIDIQISRETAAVAQTNFNVPLFIASHTNFSERARVYNSLKGVAEDFGESDPTYLAAVRYFGQALKPRSLVIGRRQVPSATVSVSVVQEGQSYVLTVNGLPVSYVSQQDDTATLIATGLKAAYDVTPVVGVTVTDNEDGTLTVASNGDWSLKVSSNLTMAAAPSTEGWPAAITAVQGENDEWYALSIDSHADDDIMAVATHIEGTKKVFIGATAQANTKTSAENDIASRLVAAGFQRTALIYHPNADAQFPECAWVGYQLQEQPGSNTWTHKALAAVDAYRLTPTESTNLKNKNVTTFERVGGVNRTFGGAMAGGEWIDVMIFVDWLEARMTERLWFRMANSKKIPYDAVGATILESEIRAQLNEGIRVGGLAEAPAPKVFVPDVLSMSPNMR…	structural protein with lipase		HMMR	1e-120	A0A0A2W5K0-F1	Lipase UA=A0A0A2W5K0 UI=A0A0A2W5K0_BEABA OS=Beauveria bassiana D1-5 OX=1245745 GN=BB
	MK.R84-30	MK & JS	21108	snp	T	C	C:113 T:0	MK_gp25	missense_variant c.1903T>C p.Tyr635His	atggctgattacagtcaactacctattgaaaatatttggtccacaggcggggatatggtagccccgacccctgcgcagcagcaaggcggatggggtattcagtcggttcctcgccaatggtggaactggaagtggaaccttcacgatactaacctagcgtatttgctacagaagggcatcccagagtggactagtacacaagagtacattgctaacaaatcgttctgcactagaggtggatttgtttacaaggctgttcgtacgcatacaggaagcgaccctgcacaagttagtgccaactgggttcgagcttttgcagattacaccacagctagttcagcactagggggcctgactccaagggaaggaggtattcctttcttcattagcgctacagga…	MADYSQLPIENIWSTGGDMVAPTPAQQQGGWGIQSVPRQWWNWKWNLHDTNLAYLLQKGIPEWTSTQEYIANKSFCTRGGFVYKAVRTHTGSDPAQVSANWVRAFADYTTASSALGGLTPREGGIPFFISATGASVFDSTAYGRGMLNVANASAARSYISAQESSVVLSNLSTVTRAANTVPYFNTDTSMATFNITAFGRGLVNAANAENARNFLELANSAIITADPANRAHTLVYRDAAGNFNAGVITATLSGNATTANKLRTPVTINGVAFDGSQNIVLPGLDTSYAGTVARLHINGANLSSADKTTQLALRNKSDNDWISLAVVDDNILQFVFRSATNPVVQIGNEVILHTGNQFSLGPTLTDARSRLGLDRLTQGSSDTQVFPSTLNNGPYLTVQ…	endosialidase-like tail fiber protein		HMMR	1.6e-09	A0A4R2Y6R2-F1	Endosialidase-like protein UA=A0A4R2Y6R2 UI=A0A4R2Y6R2_9HYPH OS=Ochrobactrum sp. BH3
	MK.R84-30	JS	21425	snp	G	A	A:16 G:0	JS_gp26	missense_variant c.248G>A p.Arg83Lys	atggggttcgaatgcgaggtaaatcatcctcagtggggatggattccgttctacgcttgcgattacgatgacactgcgaaagtcgtttacgactctattgttaaagctatcgacgatggcgtaattccagagccagaagacgtatcggacagggatttggaattcgaagcaagggtttggagaaacaatgaactaactcttgcagatcgtcaagtagagattgctatcgacgatgaagacgaagtaagagagaaggcttggcgtaagtatcgttctgcactacgtaaatggccagagcacaagaacttcccatccgaaaagagcaaacctaaagctcctaaagaataa	MGFECEVNHPQWGWIPFYACDYDDTAKVVYDSIVKAIDDGVIPEPEDVSDRDLEFEARVWRNNELTLADRQVEIAIDDEDEVREKAWRKYRSALRKWPEHKNFPSEKSKPKAPKE	tail fiber assembly protein		HHBL	5.7e-09	UniRef100_A0A1L5C071	Putative tail fiber assembly protein n=1 Tax=Aquamicrobium phage P14 TaxID=1927013 RepID=A0A1L5C071_9CAUD

[truncated: 1 more sheets: Data D10]
